# Supplementary material for: Assembly and characterization of the complete mitochondrial genome of Setaria viridis (L.) Beauv
Source: Front Plant Sci. 2026 Jun 22;17:1882896. doi: 10.3389/fpls.2026.1882896 (PMC13333694; doi:10.3389/fpls.2026.1882896)
Supplement: Supplementary Table 1 — Protein-coding genes in the mitochondrial genome of the S. viridis. [file Supplementaryfile1.xls]

## Sheet: Table S1
Table S1. Protein-coding genes in the mitochondrial genome of the S. viridis.
Group of genes	Name of genes
ATP synthase	atp1，atp4，atp6（×2），atp8（×2），atp9
NADH dehydrogenase	nad1，nad2，nad3，nad4，nad4L，nad5，nad6，
	nad7，nad9
Cytochrome b	cob
Cytochrome c biogenesis	ccmB，ccmC，ccmFC，ccmFN
Cytochrome c oxidase	cox1，cox2，cox3
Maturases	matR
Protein transport subunit	mttB
Ribosomal protein large subunit	rpl16
Ribosomal protein small subunit	rps1，rps3，rps4，rps7，rps12，rps13，rps19
Succinate dehydrogenase	sdh4
Ribosome RNA	rrn5（×2），rrn18（×2），rrn26（×2）
Transfer RNA	trnC-GCA，trnD-GUC，trnE-UUC（×2），trnF-GAA（×2），trnfM-CAU，trnH-GUG，trnI-CAU，trnKUUU，trnL-CAA，trnM-CAU（×3），trnN-GUU， trnP-UGG（×2），trnQ-UUG，trnR-ACG，trnSGCU，trnS-GGA，trnS-UGA，trnV-UAC，trnWCCA，trnY-GUA（×4）

## Sheet: Table S2
Table S2. SSRs in the mitochondrial genome of the S. viridis
Mitochondrial genome	SSR nr.	SSR type	SSR	size	start	end
contig1	1	p1	(A)10	10	5695	5704
contig1	2	p2	(TC)5	10	5753	5762
contig1	3	p1	(T)10	10	6882	6891
contig1	4	p2	(TA)5	10	7052	7061
contig1	5	p5	(TACTA)6	30	7249	7278
contig1	6	p2	(TA)5	10	19060	19069
contig1	7	p1	(A)10	10	25591	25600
contig1	8	p6	(CGAGAG)3	18	25823	25840
contig1	9	p5	(ACTTA)3	15	32446	32460
contig1	10	p5	(ATTTA)3	15	32559	32573
contig1	11	p4	(GATA)4	16	36323	36338
contig1	12	p3	(AAG)4	12	39123	39134
contig1	13	p5	(ACTAG)3	15	39708	39722
contig1	14	p5	(TAAGA)5	25	40488	40512
contig1	15	p3	(TTC)4	12	42349	42360
contig1	16	p1	(A)11	11	45012	45022
contig1	17	p3	(ACT)4	12	56822	56833
contig1	18	p3	(CAA)4	12	56875	56886
contig1	19	p2	(CT)5	10	65360	65369
contig1	20	p1	(T)10	10	66496	66505
contig1	21	p2	(TC)5	10	70240	70249
contig1	22	p4	(TCGC)3	12	74477	74488
contig1	23	p2	(GA)5	10	74860	74869
contig1	24	p4	(AAGC)3	12	75718	75729
contig1	25	p3	(TTA)4	12	88546	88557
contig1	26	p3	(AGT)4	12	89461	89472
contig1	27	p4	(ATTC)3	12	92460	92471
contig1	28	p4	(TAGA)4	16	98958	98973
contig1	29	p4	(TTAT)3	12	116023	116034
contig1	30	p1	(T)10	10	117110	117119
contig1	31	p4	(CATT)3	12	125019	125030
contig1	32	p1	(T)10	10	128416	128425
contig1	33	p4	(TCGC)3	12	129500	129511
contig1	34	p1	(A)10	10	131500	131509
contig1	35	p3	(TAA)4	12	141751	141762
contig1	36	p1	(A)13	13	151055	151067
contig1	37	p4	(GTTG)3	12	156234	156245
contig1	38	p4	(TTAT)4	16	160403	160418
contig1	39	p4	(GCCC)3	12	162243	162254
contig1	40	p5	(TCTAG)3	15	164141	164155
contig1	41	p3	(CTT)4	12	174372	174383
contig1	42	p2	(TC)5	10	181426	181435
contig1	43	p2	(TA)5	10	183359	183368
contig1	44	p4	(TTCC)3	12	188953	188964
contig1	45	p4	(AAGC)3	12	199991	200002
contig1	46	p4	(TTGT)3	12	200154	200165
contig1	47	p3	(GGA)4	12	201874	201885
contig1	48	p3	(GTA)4	12	209615	209626
contig1	49	p2	(CT)5	10	213845	213854
contig1	50	p1	(T)10	10	216011	216020
contig1	51	p4	(TTTC)3	12	217920	217931
contig1	52	p4	(AAGA)3	12	225870	225881
contig1	53	p1	(T)10	10	231470	231479
contig1	54	p2	(AG)5	10	237094	237103
contig1	55	p5	(TTCTA)8	40	240572	240611
contig1	56	p4	(TCTA)3	12	247391	247402
contig1	57	p3	(AGT)4	12	255766	255777
contig1	58	p4	(ACTG)3	12	257526	257537
contig1	59	p4	(CCGG)3	12	258706	258717
contig1	60	p3	(TCT)4	12	259675	259686
contig1	61	p1	(A)10	10	264935	264944
contig1	62	p6	(CTCTCG)3	18	266133	266150
contig1	63	p3	(AGA)4	12	270986	270997
contig1	64	p2	(AG)5	10	274890	274899
contig1	65	p4	(GGAT)3	12	275604	275615
contig1	66	p2	(AT)5	10	279309	279318
contig1	67	p1	(T)10	10	288036	288045
contig1	68	p1	(G)10	10	291243	291252
contig1	69	p6	(ACTATA)3	18	294083	294100
contig1	70	p5	(TTTCC)6	30	296153	296182
contig1	71	p4	(TCTT)3	12	307144	307155
contig1	72	p2	(GA)6	12	307765	307776
contig1	73	p1	(A)10	10	309195	309204
contig1	74	p3	(ATT)4	12	313688	313699
contig1	75	p4	(CTTG)3	12	318486	318497
contig1	76	p3	(TCT)4	12	324891	324902
contig1	77	p5	(AAGAG)12	60	325770	325829
contig1	78	p4	(CTTT)3	12	326146	326157
contig1	79	p4	(TATT)3	12	327077	327088
contig1	80	p4	(GAAG)3	12	333644	333655
contig1	81	p3	(GAA)4	12	335322	335333
contig1	82	p4	(CAAA)3	12	338260	338271
contig1	83	p1	(A)10	10	338485	338494
contig1	84	p1	(A)10	10	338504	338513
contig1	85	p4	(GATT)3	12	341779	341790
contig1	86	p4	(AGAA)3	12	341812	341823
contig1	87	p1	(T)10	10	344568	344577
contig1	88	p1	(C)10	10	346844	346853
contig1	89	p1	(G)11	11	350340	350350
contig1	90	p1	(A)10	10	352262	352271
contig1	91	p1	(T)13	13	352825	352837
contig1	92	p1	(T)11	11	352927	352937
contig1	93	p5	(CAAAT)3	15	356491	356505
contig1	94	p1	(T)11	11	357386	357396
contig1	95	p2	(TA)5	10	360687	360696
contig1	96	p2	(CT)5	10	360860	360869
contig1	97	p4	(GCTC)3	12	371167	371178
contig1	98	p4	(AAAT)3	12	375967	375978
contig1	99	p1	(T)10	10	376805	376814
contig1	100	p3	(ATA)8	24	378385	378408
contig1	101	p3	(TAT)4	12	378424	378435
contig1	102	p4	(GACT)3	12	381409	381420
contig1	103	p1	(T)10	10	382071	382080
contig1	104	p4	(TAGC)3	12	399755	399766
contig1	105	p6	(CGAACA)3	18	407778	407795
contig1	106	p2	(AT)5	10	411490	411499
contig1	107	p4	(TTTC)3	12	411789	411800
contig1	108	p5	(TTCTA)5	25	415026	415050
contig1	109	p1	(A)10	10	419266	419275
contig1	110	p3	(GAA)4	12	428691	428702
contig1	111	p5	(ATTTT)3	15	428746	428760

## Sheet: Table S3
Table S3. Tandem repeat sequences in the mitochondrial genome of the S. viridis
Indices	Period	Copy	Consensus	Percent	Percent	Score	A	C	G	T	Entropy
	Size	Number	Size	Matches	Indels						(0-2)
7249--7279	5	6.2	5	100	0	62	38	19	0	41	1.51
11769--11822	21	2.6	21	75	0	63	37	22	27	12	1.91
33619--33652	13	2.7	13	90	4	52	47	20	14	17	1.83
40488--40516	5	6	5	96	4	51	62	0	20	17	1.33
58027--58088	29	2.1	29	85	5	81	37	3	37	22	1.71
74637--74674	19	2	19	100	0	76	52	15	10	21	1.72
112879--112913	15	2.3	15	90	5	52	11	5	25	57	1.56
112885--112913	15	1.9	15	100	0	58	6	6	27	58	1.5
153785--153839	27	2	28	96	3	103	18	25	32	23	1.97
154837--154891	28	2	27	89	3	83	27	20	5	47	1.72
157356--157380	13	1.9	13	100	0	50	24	8	8	60	1.52
168787--168835	24	2	24	100	0	98	10	28	24	36	1.88
170588--170655	31	2.2	31	91	0	109	38	14	23	23	1.92
180277--180447	21	8	21	94	3	306	39	22	18	18	1.92
180276--180447	43	4	43	99	0	335	40	22	18	18	1.92
188773--188810	16	2.4	16	86	4	51	31	18	7	42	1.79
206155--206190	18	2	18	88	0	54	25	30	5	38	1.78
240572--240612	5	8.2	5	100	0	82	19	19	0	60	1.36
242005--242066	29	2.1	29	100	0	124	29	27	16	27	1.97
257680--257707	11	2.5	11	100	0	56	7	21	0	71	1.09
278496--278536	21	2	21	100	0	82	26	29	14	29	1.95
282822--282876	23	2.3	24	78	9	60	10	29	21	38	1.88
282860--282896	15	2.4	16	82	17	51	13	29	21	35	1.92
294100--294143	21	2.1	21	100	0	88	56	0	20	22	1.42
296148--296184	5	7.2	5	96	3	65	0	37	0	62	0.96
300123--300151	13	2.2	13	100	0	58	10	10	13	65	1.47
325770--325829	5	12	5	100	0	120	60	0	40	0	0.97
327793--327830	19	2	19	100	0	76	26	31	15	26	1.96
415026--415050	5	5	5	100	0	50	20	20	0	60	1.37
418961--419158	102	1.9	102	93	0	342	22	30	28	19	1.98
419246--419286	21	2	21	100	0	82	60	4	14	19	1.51
419817--419864	24	2	24	95	0	87	31	16	2	50	1.57
426685--426737	27	2	27	96	0	97	39	11	20	28	1.87

## Sheet: Table S4
Table S4. Dispersed repeat sequences in the mitochondrial genome of the S. viridis
The repeat length of the first part	The starting site of the first part	Matching direction	The repeat length of the second part	The starting site of the second part	Interval distance of repeats	E-value
58	325771	R	58	325771	0	6.49e-25
57	325769	R	57	325769	0	2.6e-24
53	325776	R	53	325776	0	6.65e-22
52	325769	R	52	325769	0	2.66e-21
48	325781	R	48	325781	0	6.81e-19
47	325769	R	47	325769	0	2.72e-18
43	325786	R	43	325786	0	6.97e-16
42	325769	R	42	325769	0	2.79e-15
38	325791	R	38	325791	0	7.14e-13
37	325769	R	37	325769	0	2.86e-12
33	325796	R	33	325796	0	7.31e-10
32	325769	R	32	325769	0	2.92e-09
31	296153	R	31	296153	0	1.17e-08
34	378379	R	34	378379	-2	9.23e-07
30	296150	R	30	296152	-1	4.21e-06
31	325767	R	31	325767	-2	4.89e-05
8135	137206	P	8135	310109	0	0
4899	192400	P	4899	430341	0	0
1266	197593	P	1266	428779	-3	0
1197	197662	P	1197	428779	-2	0
1118	197741	P	1118	428779	-1	0
1092	197767	P	1092	428779	0	0
498	85554	P	498	420165	0	0
356	39534	P	356	163973	-3	5.04e-196
342	39548	P	342	163973	0	6.72e-196
288	85557	P	288	288313	0	2.18e-163
268	57875	P	268	412056	-3	2.05e-143
259	57850	P	259	412090	-3	4.86e-138
249	197491	P	249	429898	-3	4.52e-132
233	197428	P	233	429977	-3	1.59e-122
230	197353	P	230	430055	-3	9.79e-121
220	197372	P	220	430046	-3	8.98e-115
188	1776	P	188	385980	0	3.5e-103
198	197292	P	198	430148	-3	1.15e-101
187	44430	P	187	398808	-1	7.86e-100
182	197584	P	182	429872	-3	3.83e-92
173	110518	P	173	372796	-1	1.95e-91
153	25741	P	153	266078	0	4.14e-82
146	110545	P	146	372796	0	6.78e-78
151	58001	P	151	412047	-2	6.75e-76
145	186790	P	145	299674	-3	3.64e-70
136	240058	P	136	299591	-2	5.87e-67
139	240049	P	139	299597	-3	1.31e-66
126	186029	P	126	265402	0	7.45e-66
126	186358	P	126	214002	0	7.45e-66
130	186810	P	130	299669	-3	2.81e-61
125	23551	P	125	111871	-2	2.08e-60
113	73930	P	113	175752	0	5e-58
110	32724	P	110	169641	0	3.2e-56
104	308551	P	104	406024	0	1.31e-52
102	140804	P	102	286939	0	2.1e-51
101	186849	P	101	299659	-3	3.78e-44
82	33318	P	82	138445	0	2.31e-39
87	75927	P	87	182724	-3	6.45e-36
75	185585	P	75	385980	0	3.78e-35
74	30226	P	74	127222	0	1.51e-34
76	25614	P	76	127285	-1	2.15e-33
82	39730	P	82	288623	-3	5.51e-33
71	52050	P	71	266729	0	9.67e-33
77	186873	P	77	299659	-2	6.22e-32
80	75946	P	80	182712	-3	8.19e-32
79	23148	P	79	293129	-3	3.15e-31
70	214865	P	70	432981	-1	8.13e-30
73	39739	P	73	288623	-2	1.43e-29
72	24028	P	72	64945	-2	5.56e-29
64	214041	P	64	407714	0	1.58e-28
70	23157	P	70	293129	-2	8.41e-28
62	123574	P	62	220338	0	2.54e-27
62	174254	P	62	321390	0	2.54e-27
65	258527	P	65	432983	-1	7.73e-27
67	99584	P	67	419062	-2	4.93e-26
63	137072	P	63	288506	-1	1.2e-25
63	137072	P	63	420565	-1	1.2e-25
57	214878	P	57	432981	0	2.6e-24
56	1562	P	56	194588	0	1.04e-23
56	11959	P	56	194588	0	1.04e-23
56	25927	P	56	137210	0	1.04e-23
56	119782	P	56	244265	0	1.04e-23
56	194588	P	56	358615	0	1.04e-23
55	194589	P	55	436484	0	4.15e-23
55	258537	P	55	432983	0	4.15e-23
58	268401	P	58	289766	-1	1.13e-22
54	159144	P	54	159144	0	1.66e-22
56	214864	P	56	436484	-1	1.75e-21
62	186470	P	62	300065	-3	2.59e-21
52	32675	P	52	376239	0	2.66e-21
55	1562	P	55	214865	-1	6.86e-21
55	11959	P	55	214865	-1	6.86e-21
55	214865	P	55	358615	-1	6.86e-21
50	11948	P	50	288506	0	4.25e-20
50	11948	P	50	420565	0	4.25e-20
50	137096	P	50	194594	0	4.25e-20
50	288506	P	50	436473	0	4.25e-20
50	420565	P	50	436473	0	4.25e-20
49	1552	P	49	288506	0	1.7e-19
49	1552	P	49	420565	0	1.7e-19
49	288506	P	49	358605	0	1.7e-19
49	358605	P	49	420565	0	1.7e-19
52	1562	P	52	258527	-1	4.15e-19
52	11959	P	52	258527	-1	4.15e-19
52	258527	P	52	358615	-1	4.15e-19
52	258527	P	52	436484	-1	4.15e-19
48	32875	P	48	194726	0	6.81e-19
48	48388	P	48	216888	0	6.81e-19
48	139298	P	48	431303	0	6.81e-19
48	196289	P	48	316104	0	6.81e-19
50	137096	P	50	214870	-1	6.38e-18
50	137096	P	50	258529	-1	6.38e-18
53	213856	P	53	420657	-2	8.24e-18
46	39766	P	46	288623	0	1.09e-17
49	127636	P	49	163910	-1	2.5e-17
55	99585	P	55	418971	-3	2.94e-17
45	244269	P	45	318641	0	4.36e-17
43	115960	P	43	435309	0	6.97e-16
52	182434	P	52	289603	-3	1.59e-15
42	160349	P	42	375983	0	2.79e-15
42	213867	P	42	420657	0	2.79e-15
42	214878	P	42	358615	0	2.79e-15
42	214878	P	42	436484	0	2.79e-15
42	258537	P	42	358615	0	2.79e-15
42	258537	P	42	436484	0	2.79e-15
51	31047	P	51	240060	-3	5.98e-15
41	110900	P	41	342275	0	1.12e-14
47	99593	P	47	418971	-2	2.65e-14
49	31046	P	49	186887	-3	8.47e-14
43	34113	P	43	240143	-1	8.99e-14
43	99608	P	43	419062	-1	8.99e-14
46	218368	P	46	351863	-2	1.01e-13
46	422652	P	46	436494	-2	1.01e-13
39	85613	P	39	194605	0	1.78e-13
39	85613	P	39	214881	0	1.78e-13
39	85613	P	39	258540	0	1.78e-13
39	174227	P	39	332000	0	1.78e-13
39	288506	P	39	432996	0	1.78e-13
39	420565	P	39	432996	0	1.78e-13
48	170262	P	48	180482	-3	3.18e-13
42	1572	P	42	422656	-1	3.51e-13
42	11969	P	42	422656	-1	3.51e-13
42	58110	P	42	412047	-1	3.51e-13
42	358625	P	42	422656	-1	3.51e-13
42	422656	P	42	433006	-1	3.51e-13
45	1741	P	45	301779	-2	3.88e-13
38	25652	P	38	127285	0	7.14e-13
38	127647	P	38	163910	0	7.14e-13
47	240058	P	47	290882	-3	1.19e-12
41	129440	P	41	313177	-1	1.37e-12
44	200419	P	44	248906	-2	1.48e-12
37	24040	P	37	122978	0	2.86e-12
46	240010	P	46	299729	-3	4.46e-12
40	137106	P	40	422658	-1	5.35e-12
40	181316	P	40	330572	-1	5.35e-12
40	270240	P	40	409194	-1	5.35e-12
36	30474	P	36	85650	0	1.14e-11
36	274913	P	36	274913	0	1.14e-11
45	80510	P	45	182427	-3	1.67e-11
45	180426	P	45	428397	-3	1.67e-11
45	182446	P	45	289598	-3	1.67e-11
39	226255	P	39	360973	-1	2.09e-11
38	180482	P	38	428348	-1	8.14e-11
41	31057	P	41	240060	-2	8.23e-11
41	180251	P	41	428426	-2	8.23e-11
34	124081	P	34	124081	0	1.83e-10
43	186882	P	43	290886	-3	2.32e-10
33	99618	P	33	419062	0	7.31e-10
36	200356	P	36	418537	-1	1.23e-09
38	31057	P	38	186887	-2	4.52e-09
38	40015	P	38	428429	-2	4.52e-09
31	47938	P	31	318659	0	1.17e-08
40	346792	P	40	396444	-3	1.19e-08
30	113583	P	30	240500	0	4.68e-08
38	20401	P	38	182458	-3	1.63e-07
38	66242	P	38	103119	-3	1.63e-07
35	1082	P	35	186915	-2	2.45e-07
32	23195	P	32	293129	-1	2.81e-07
32	31066	P	32	240060	-1	2.81e-07
32	168038	P	32	333644	-1	2.81e-07
37	73896	P	37	175857	-3	5.99e-07
37	80496	P	37	182449	-3	5.99e-07
34	35937	P	34	385232	-2	9.23e-07
34	270200	P	34	409234	-2	9.23e-07
31	20833	P	31	265109	-1	1.09e-06
31	141018	P	31	406116	-1	1.09e-06
31	180448	P	31	428389	-1	1.09e-06
31	200432	P	31	248906	-1	1.09e-06
31	240025	P	31	299729	-1	1.09e-06
36	1081	P	36	240091	-3	2.2e-06
33	26767	P	33	63421	-2	3.47e-06
33	35164	P	33	253675	-2	3.47e-06
33	164288	P	33	256216	-2	3.47e-06
30	1756	P	30	301779	-1	4.21e-06
30	10306	P	30	162260	-1	4.21e-06
30	40788	P	30	143448	-1	4.21e-06
30	64414	P	30	435861	-1	4.21e-06
30	67544	P	30	113229	-1	4.21e-06
30	67568	P	30	334118	-1	4.21e-06
30	85622	P	30	422669	-1	4.21e-06
30	127293	P	30	407412	-1	4.21e-06
30	170312	P	30	180439	-1	4.21e-06
30	288666	P	30	375067	-1	4.21e-06
30	296352	P	30	409787	-1	4.21e-06
30	422669	P	30	433005	-1	4.21e-06
30	422669	P	30	436493	-1	4.21e-06
35	16179	P	35	183943	-3	8.07e-06
35	186584	P	35	299978	-3	8.07e-06
32	31066	P	32	186884	-2	1.31e-05
32	87794	P	32	266709	-2	1.31e-05
32	111467	P	32	154727	-2	1.31e-05
34	99618	P	34	418959	-3	2.95e-05
34	141703	P	34	406151	-3	2.95e-05
34	164014	P	34	290997	-3	2.95e-05
34	173863	P	34	175729	-3	2.95e-05
31	25608	P	31	265678	-2	4.89e-05
31	164265	P	31	323647	-2	4.89e-05
31	186353	P	31	265693	-2	4.89e-05
31	213918	P	31	288558	-2	4.89e-05
31	213918	P	31	420617	-2	4.89e-05
31	299498	P	31	432564	-2	4.89e-05
33	111114	P	33	181685	-3	0.000108
30	9769	P	30	238188	-2	0.000183
30	58387	P	30	169934	-2	0.000183
30	99561	P	30	419026	-2	0.000183
30	99561	P	30	419128	-2	0.000183
30	122361	P	30	182580	-2	0.000183
30	137221	P	30	222666	-2	0.000183
30	222634	P	30	376086	-2	0.000183
32	63021	P	32	63376	-3	0.000392
32	66992	P	32	271981	-3	0.000392
32	113784	P	32	240330	-3	0.000392
32	195031	P	32	318799	-3	0.000392
31	20872	P	31	265078	-3	0.00142
31	30438	P	31	85692	-3	0.00142
31	47942	P	31	119803	-3	0.00142
31	119780	P	31	238181	-3	0.00142
31	216911	P	31	233657	-3	0.00142
31	220338	P	31	259234	-3	0.00142
31	304374	P	31	415621	-3	0.00142
31	318661	P	31	432977	-3	0.00142
30	1620	P	30	64977	-3	0.00513
30	16725	P	30	78163	-3	0.00513
30	40048	P	30	428402	-3	0.00513
30	47938	P	30	214907	-3	0.00513
30	74935	P	30	101186	-3	0.00513
30	90012	P	30	428381	-3	0.00513
30	111178	P	30	181626	-3	0.00513
30	113879	P	30	240252	-3	0.00513
30	113910	P	30	240224	-3	0.00513
30	123928	P	30	399774	-3	0.00513
30	164095	P	30	375066	-3	0.00513
30	265589	P	30	407799	-3	0.00513
30	266687	P	30	324898	-3	0.00513
816	24119	F	816	221314	0	0
288	288313	F	288	420372	0	2.18e-163
255	49980	F	255	388661	-1	1.23e-140
203	50032	F	203	388713	0	3.26e-112
173	176824	F	173	180057	0	3.76e-94
180	26109	F	180	413670	-2	3.33e-93
169	26120	F	169	413681	0	9.63e-92
167	1889	F	167	185585	0	1.54e-90
139	34753	F	139	175045	0	1.11e-73
129	180275	F	129	180318	-1	4.51e-65
124	35967	F	124	270263	0	1.19e-64
102	286939	F	102	314544	0	2.1e-51
97	224887	F	97	308194	-1	6.25e-46
99	73812	F	99	255337	-2	5.86e-45
90	180314	F	90	180357	0	3.52e-44
85	86404	F	85	327724	0	3.6e-41
94	186841	F	94	240017	-3	4.98e-40
83	34299	F	83	291357	0	5.77e-40
82	33318	F	82	316923	0	2.31e-39
86	180275	F	86	180361	-1	2.32e-39
80	1538	F	80	358591	-1	8.86e-36
86	153582	F	86	202068	-3	2.49e-35
75	1552	F	75	11949	0	3.78e-35
73	11941	F	73	436466	0	6.05e-34
73	65631	F	73	292172	0	6.05e-34
72	31392	F	72	288103	0	2.42e-33
72	87155	F	72	298950	0	2.42e-33
82	164051	F	82	288623	-3	5.51e-33
75	57580	F	75	80992	-1	8.5e-33
78	29637	F	78	80072	-3	1.21e-30
78	418978	F	78	419080	-3	1.21e-30
67	221086	F	67	346140	0	2.48e-30
70	194589	F	70	214865	-1	8.13e-30
70	214863	F	70	258522	-1	8.13e-30
70	358605	F	70	436474	-1	8.13e-30
66	11949	F	66	358605	0	9.91e-30
66	57589	F	66	81001	0	9.91e-30
69	26333	F	69	129709	-1	3.2e-29
69	73842	F	69	255367	-1	3.2e-29
65	1552	F	65	436474	0	3.96e-29
64	186381	F	64	407714	0	1.58e-28
64	199625	F	64	263753	0	1.58e-28
71	153597	F	71	202083	-2	2.16e-28
65	194592	F	65	258527	-1	7.73e-27
61	11948	F	61	137085	0	1.01e-26
61	62591	F	61	375096	0	1.01e-26
61	137085	F	61	436473	0	1.01e-26
64	35389	F	64	303414	-1	3.04e-26
60	1552	F	60	137086	0	4.06e-26
60	137086	F	60	358605	0	4.06e-26
63	85589	F	63	137072	-1	1.2e-25
63	216012	F	63	323748	-1	1.2e-25
69	153560	F	69	202046	-3	2.19e-25
68	186882	F	68	240058	-3	8.38e-25
57	194602	F	57	214878	0	2.6e-24
56	1562	F	56	432996	0	1.04e-23
56	11959	F	56	432996	0	1.04e-23
56	25927	F	56	318184	0	1.04e-23
56	358615	F	56	432996	0	1.04e-23
55	194602	F	55	258537	0	4.15e-23
55	325769	F	55	325774	0	4.15e-23
55	432996	F	55	436484	0	4.15e-23
61	153670	F	61	202161	-3	9.86e-21
54	62502	F	54	372750	-1	2.69e-20
50	11948	F	50	85602	0	4.25e-20
50	85602	F	50	436473	0	4.25e-20
50	137096	F	50	432996	0	4.25e-20
50	325769	F	50	325779	0	4.25e-20
49	1552	F	49	85603	0	1.7e-19
49	45578	F	49	161585	0	1.7e-19
49	85603	F	49	358605	0	1.7e-19
49	329428	F	49	342445	0	1.7e-19
48	32875	F	48	432866	0	6.81e-19
48	35970	F	48	94612	0	6.81e-19
48	94612	F	48	270266	0	6.81e-19
48	139298	F	48	196289	0	6.81e-19
48	316104	F	48	431303	0	6.81e-19
47	180314	F	47	180400	0	2.72e-18
53	33244	F	53	328702	-2	8.24e-18
52	419004	F	52	419106	-2	3.17e-17
45	31053	F	45	290882	0	4.36e-17
45	64865	F	45	173822	0	4.36e-17
45	119789	F	45	318641	0	4.36e-17
45	216030	F	45	323766	0	4.36e-17
45	325769	F	45	325784	0	4.36e-17
48	29663	F	48	80098	-1	9.8e-17
48	108401	F	48	154426	-1	9.8e-17
53	153543	F	53	202029	-3	4.2e-16
43	78119	F	43	289702	0	6.97e-16
42	129772	F	42	386950	0	2.79e-15
51	232633	F	51	298042	-3	5.98e-15
48	258521	F	48	422650	-2	6.91e-15
41	127336	F	41	265678	0	1.12e-14
40	224944	F	40	308251	0	4.46e-14
40	325769	F	40	325789	0	4.46e-14
49	64907	F	49	122913	-3	8.47e-14
49	65239	F	49	426398	-3	8.47e-14
43	33254	F	43	328712	-1	8.99e-14
43	34113	F	43	299599	-1	8.99e-14
43	180275	F	43	180404	-1	8.99e-14
46	26344	F	46	386906	-2	1.01e-13
46	129720	F	46	386906	-2	1.01e-13
39	85613	F	39	432996	0	1.78e-13
39	194605	F	39	288506	0	1.78e-13
39	194605	F	39	420565	0	1.78e-13
39	214881	F	39	288506	0	1.78e-13
39	214881	F	39	420565	0	1.78e-13
39	258540	F	39	288506	0	1.78e-13
39	258540	F	39	420565	0	1.78e-13
48	31047	F	48	299674	-3	3.18e-13
42	194592	F	42	422656	-1	3.51e-13
38	153630	F	38	202116	0	7.14e-13
47	214863	F	47	422651	-3	1.19e-12
41	129440	F	41	142232	-1	1.37e-12
37	64968	F	37	122978	0	2.86e-12
40	20338	F	40	84256	-1	5.35e-12
43	40010	F	43	180246	-2	5.67e-12
36	30474	F	36	288472	0	1.14e-11
36	30474	F	36	420531	0	1.14e-11
36	240571	F	36	240576	0	1.14e-11
45	232668	F	45	298077	-3	1.67e-11
42	261572	F	42	423184	-2	2.16e-11
35	325769	F	35	325794	0	4.57e-11
44	232654	F	44	298063	-3	6.23e-11
34	73877	F	34	255402	0	1.83e-10
34	279672	F	34	300262	0	1.83e-10
43	290886	F	43	299684	-3	2.32e-10
43	418960	F	43	419062	-3	2.32e-10
40	71414	F	40	89704	-2	3.13e-10
40	170272	F	40	428348	-2	3.13e-10
37	419019	F	37	419121	-1	3.17e-10
33	9501	F	33	360141	0	7.31e-10
33	242004	F	33	242033	0	7.31e-10
42	80491	F	42	289598	-3	8.64e-10
32	95235	F	32	154761	0	2.92e-09
38	31057	F	38	299684	-2	4.52e-09
35	64921	F	35	122927	-1	4.8e-09
35	307540	F	35	307589	-1	4.8e-09
31	240571	F	31	240581	0	1.17e-08
40	36028	F	40	323442	-3	1.19e-08
40	270324	F	40	323442	-3	1.19e-08
37	243068	F	37	281806	-2	1.71e-08
34	207303	F	34	293333	-1	1.86e-08
30	57545	F	30	80959	0	4.68e-08
30	325769	F	30	325799	0	4.68e-08
36	42906	F	36	427908	-2	6.48e-08
38	80510	F	38	289617	-3	1.63e-07
35	164098	F	35	288670	-2	2.45e-07
35	336569	F	35	345759	-2	2.45e-07
35	419027	F	35	419129	-2	2.45e-07
32	25650	F	32	407410	-1	2.81e-07
32	167374	F	32	176373	-1	2.81e-07
32	214878	F	32	422666	-1	2.81e-07
32	258537	F	32	422666	-1	2.81e-07
37	123996	F	37	274370	-3	5.99e-07
37	170587	F	37	170618	-3	5.99e-07
37	232729	F	37	298139	-3	5.99e-07
37	253943	F	37	373515	-3	5.99e-07
31	54894	F	31	161515	-1	1.09e-06
31	58974	F	31	59316	-1	1.09e-06
31	290898	F	31	299696	-1	1.09e-06
31	314401	F	31	406116	-1	1.09e-06
36	1081	F	36	299658	-3	2.2e-06
36	26298	F	36	414513	-3	2.2e-06
30	25728	F	30	30615	-1	4.21e-06
30	40788	F	30	311972	-1	4.21e-06
30	58538	F	30	247651	-1	4.21e-06
30	71992	F	30	168597	-1	4.21e-06
30	167398	F	30	176401	-1	4.21e-06
30	170282	F	30	428358	-1	4.21e-06
30	176969	F	30	180008	-1	4.21e-06
30	194605	F	30	422669	-1	4.21e-06
30	283374	F	30	381268	-1	4.21e-06
30	288505	F	30	422668	-1	4.21e-06
30	420564	F	30	422668	-1	4.21e-06
35	20404	F	35	80489	-3	8.07e-06
32	25909	F	32	222634	-2	1.31e-05
32	27784	F	32	50526	-2	1.31e-05
32	31066	F	32	299693	-2	1.31e-05
32	296147	F	32	296152	-2	1.31e-05
34	15963	F	34	72170	-3	2.95e-05
34	39815	F	34	290997	-3	2.95e-05
34	153922	F	34	202243	-3	2.95e-05
34	313713	F	34	406151	-3	2.95e-05
31	39567	F	31	323647	-2	4.89e-05
31	41327	F	31	414549	-2	4.89e-05
31	85569	F	31	213918	-2	4.89e-05
31	168388	F	31	169729	-2	4.89e-05
31	180005	F	31	180199	-2	4.89e-05
31	195045	F	31	299498	-2	4.89e-05
31	215987	F	31	323725	-2	4.89e-05
31	232685	F	31	298094	-2	4.89e-05
31	353165	F	31	353222	-2	4.89e-05
33	20406	F	33	289598	-3	0.000108
33	42612	F	33	153404	-3	0.000108
33	123605	F	33	259234	-3	0.000108
33	123987	F	33	274361	-3	0.000108
33	170854	F	33	418480	-3	0.000108
30	25942	F	30	222666	-2	0.000183
30	36038	F	30	323452	-2	0.000183
30	65258	F	30	426417	-2	0.000183
30	79936	F	30	152953	-2	0.000183
30	170312	F	30	428399	-2	0.000183
30	215970	F	30	253585	-2	0.000183
30	222666	F	30	318199	-2	0.000183
30	270334	F	30	323452	-2	0.000183
30	373805	F	30	410440	-2	0.000183
32	7242	F	32	7247	-3	0.000392
32	216014	F	32	385728	-3	0.000392
32	232759	F	32	298169	-3	0.000392
32	238048	F	32	346795	-3	0.000392
32	318799	F	32	432577	-3	0.000392
31	30438	F	31	288435	-3	0.00142
31	30438	F	31	420494	-3	0.00142
31	47942	F	31	244269	-3	0.00142
31	74472	F	31	129495	-3	0.00142
31	80538	F	31	289645	-3	0.00142
31	168784	F	31	168808	-3	0.00142
31	194632	F	31	318661	-3	0.00142
31	232738	F	31	298148	-3	0.00142
31	240565	F	31	415019	-3	0.00142
30	1620	F	30	24038	-3	0.00513
30	35630	F	30	199863	-3	0.00513
30	39739	F	30	375067	-3	0.00513
30	47657	F	30	238979	-3	0.00513
30	48383	F	30	233658	-3	0.00513
30	90012	F	30	180457	-3	0.00513
30	109491	F	30	169355	-3	0.00513
30	123249	F	30	401204	-3	0.00513
30	170833	F	30	418459	-3	0.00513
30	214908	F	30	318661	-3	0.00513
30	238181	F	30	244292	-3	0.00513
30	240568	F	30	240583	-3	0.00513
30	240586	F	30	415025	-3	0.00513
30	256229	F	30	323630	-3	0.00513
30	257375	F	30	328168	-3	0.00513
30	296145	F	30	296155	-3	0.00513
30	325764	F	30	325799	-3	0.00513
30	373605	F	30	411107	-3	0.00513
32	40485	C	32	415022	-3	0.000392
30	40487	C	30	240575	-3	0.00513
30	40487	C	30	240580	-3	0.00513
30	40487	C	30	240585	-3	0.00513

## Sheet: Table S5
Table S5. Length and Sequencing Depth of Each Node
Contig	Node	Length(bp)	Depth
contigl	edge_1	112180	65
contig2	edge_2	110420	68
contig3	edge_3	87375	69
contig4	edge_4	47034	64
contig5	edge_5	26760	61
contig6	edge_6	22437	58
contig7	edge_7	8129	127
contig8	edge_8	6453	134
contig9	edge_9	812	141

## Sheet: Table S6
Table S6. The homologous DNA fragment in the S. viridis's mitochondrial genome
Number	Mitochondrial genome	% Identity	Alignment Length	Mismatches	Gap Openings	Alignment start (chloroplast genome)	Alignment end (chloroplast genome)	Alignment start (mitochondrial genome)	Alignment end (mitochondrial genome)	E-value	Bit Score	MTPT annotation
MTPT1	contig1	100	2292	0	0	25239	27530	277111	279402	0	4233	partial rpoC1;partial rpoC2
MTPT2	contig1	100	1070	0	0	134257	135326	149072	148003	0	1977	IGS(trnL-CAA-trnI-CAU)
	contig1	100	1070	0	0	86015	87084	148003	149072	0	1977	IGS(trnI-CAU-trnL-CAA)
MTPT3	contig1	100	137	0	0	34949	35085	304067	304203	1.95e-66	254	partial atpF
MTPT4	contig1	99.714	1398	4	0	137790	139187	78131	76734	0	2560	partial rpl2;complete trnH-GUG;partial rps19
	contig1	99.714	1398	4	0	82154	83551	76734	78131	0	2560	partial rps19;complete trnH-GUG;partial rpl2
MTPT5	contig1	99.668	1204	4	0	76314	77517	421894	420691	0	2202	partial rpoA;partial rps11
MTPT6	contig1	97.849	93	2	0	102345	102437	275305	275213	1.22e-38	161	complete trnN-GUU
	contig1	97.849	93	2	0	118904	118996	275213	275305	1.22e-38	161	complete trnN-GUU
MTPT7	contig1	97.19	427	11	1	51405	51831	113581	114006	0	721	partial ndhK;partial ndhC
MTPT8	contig1	97.11	173	1	2	36117	36289	173803	173635	5.34e-77	289	partial atpF;partial atpA
MTPT9	contig1	96.552	58	2	0	35908	35965	330773	330830	3.48e-19	97.1	partial atpF
MTPT10	contig1	96.226	53	2	0	53632	53684	90119	90067	2.09e-16	87.9	IGS(trnV-UAC-trnM-CAU)
MTPT11	contig1	96.032	378	3	5	85007	85379	83387	83017	4.67e-172	604	IGS(trnI-CAU-trnL-CAA)
	contig1	96.032	378	3	5	135962	136334	83017	83387	4.67e-172	604	IGS(trnL-CAA-trnI-CAU)
MTPT12	contig1	95.679	810	13	4	52811	53620	90896	90109	0	1282	complete trnV-UAC
MTPT13	contig1	94.954	218	5	1	85567	85784	152176	151965	1.88e-91	337	IGS(trnI-CAU-trnL-CAA)
	contig1	94.954	218	5	1	135557	135774	151965	152176	1.88e-91	337	IGS(trnL-CAA-trnI-CAU)
MTPT14	contig1	94.872	39	1	1	36752	36790	425810	425847	4.56e-08	60.2	partial atpA
MTPT15	contig1	94.318	176	8	2	38050	38223	405865	405690	6.96e-71	268	partial trnfM-CAU
MTPT16	contig1	93.421	76	4	1	53717	53791	372580	372655	1.24e-23	111	complete trnM-CAU
MTPT17	contig1	92.793	222	16	0	57327	57548	42028	41807	5.27e-87	322	partial rbcL
MTPT18	contig1	89.905	317	13	9	123572	123883	250630	250328	1.42e-107	390	partial trnA-UGC
	contig1	89.905	317	13	9	97458	97769	250328	250630	1.42e-107	390	partial trnA-UGC
MTPT19	contig1	89.205	2001	131	39	49506	51437	242485	240501	0	2420	complete trnF-GAA;complete ndhJ;partial ndhK
MTPT20	contig1	89.151	212	17	3	65895	66106	6430	6635	4.19e-68	259	complete trnP-UGG
MTPT21	contig1	88.542	96	4	2	33400	33488	75471	75566	4.46e-23	110	IGS(atpI-atpH)
MTPT22	contig1	88.47	451	39	8	5451	5896	424984	425426	2.24e-150	532	partial rps16
MTPT23	contig1	87.931	116	8	4	19895	20008	328160	328049	9.53e-30	132	complete trnC-GCA
MTPT24	contig1	87.705	122	13	2	57647	57767	175708	175588	1.58e-32	141	partial rbcL
MTPT25	contig1	86.667	120	15	1	65658	65777	6188	6306	9.53e-30	132	complete trnW-CCA
MTPT26	contig1	85.714	84	7	2	58325	58403	223740	223823	2.71e-15	84.2	IGS(rbcL-psaI)
MTPT27	contig1	85.714	84	7	2	84268	84346	223823	223740	2.71e-15	84.2	partial rpl23
	contig1	85.714	84	7	2	136995	137073	223740	223823	2.71e-15	84.2	partial rpl23
MTPT28	contig1	85.341	689	56	26	45505	46165	244269	243598	0	671	partial ycf3
MTPT29	contig1	83.74	369	38	13	46481	46839	243269	242913	3.15e-89	329	complete trnS-GGA
MTPT30	contig1	80.051	396	54	14	78825	79209	117922	117541	1.94e-71	270	partial rpl14
MTPT31	contig1	79.121	91	14	5	7792	7880	243113	243200	1.64e-07	58.4	partial trnS-GCU

## Sheet: Table S7
Table S7. List of Species and Their Corresponding GenBank Accession Utilized for Phylogenetic Assessment
Panicoideae	Setaria viridis
	Chrysopogon zizanioides mitochondrion, complete genome	NC_056367.1
	Coix lacryma-jobi var. ma-yuen isolate ZI000L51 mitochondrion, complete genome	MT471097.1
	Eremochloa ophiuroides mitochondrion, complete genome	NC_087774.1
	Microstegium vimineum voucher WV-PRD-2-4 mitochondrion, complete genome	NC_072666.1
	Miscanthus sinensis chromosome 1-2 mitochondrion, complete sequence	PP665700.1-PP665701.1
	Paspalum vaginatum mitochondrion, complete genome	NC_086594.1
	Saccharum fulvum mitochondrion, complete genome	PP666878.1
	Saccharum narenga mitochondrion, complete genome	NC_088484.1
	Setaria italica chromosome 1-2 mitochondrion, complete sequence	OR734218.1-OR734219.1
	Sorghum bicolor mitochondrion, complete genome	NC_008360.1
	Tripidium ravennae mitochondrion, complete genome	PP666879.1
	Tripidium rufipilum mitochondrion, complete genome	PP666877.1
	Tripsacum dactyloides mitochondrion, complete genome	NC_008362.1
	Zea luxurians mitochondrion, complete genome	NC_008333.1
	Zea mays subsp. mays mitochondrion, complete genome	NC_007982.1
Chloridoideae	Eleusine indica mitochondrion, complete genome	NC_040989.1
	Sporobolus alterniflorus strain S0325 mitochondrion, complete genome	MT471321.1
	Cynodon dactylon mitochondrion, complete genome	PP493251.1
Oryzoideae	Oryza minuta voucher W1340 mitochondrion, complete genome	NC_029816.1
	Oryza rufipogon mitochondrion, complete genome	NC_013816.1
	Oryza coarctata mitochondrion, complete genome	MG429050.1
	Oryza sativa Indica Group mitochondrion, complete genome	NC_007886.1
	Hygroryza aristata mitochondrion, complete genome	PP534167.1
	Zizania latifolia mitochondrion, complete sequence	NC_086674.1
Pooideae	Aegilops umbellulata mitochondrion, complete genome	PP885439.1
	Agropyron cristatum mitochondrion, complete genome	PP503006.1
	Agrostis stolonifera mitochondrion, complete genome	NC_082434.1
	Avena longiglumis mitochondrion, complete genome	NC_072961.1
	Elymus magellanicus mitochondrion, complete genome	NC_072709.1
	Hordeum lechleri isolate HLMT mitochondrion, complete genome	PQ728108.1
	Hordeum vulgare subsp. vulgare cultivar Maresi mitochondrion, complete genome	MN127966.1
	Lolium perenne mitochondrion, complete genome	JX999996.1
	Nassella tenuissima mitochondrion, complete genome	PQ576941.1
	Poa pratensis mitochondrion, complete sequence	NC_077587.1
	Thinopyrum obtusiflorum mitochondrion, complete genome	OK120846.1
	Triticum aestivum cultivar Chinese Yumai mitochondrion, complete genome	NC_036024.1
Bambusoideae	Bambusa oldhamii mitochondrion, complete genome	EU365401.1
	Fargesia qinlingensis chromosome 1-3 mitochondrion, complete sequence	OP324798.1-OP324800.1
	Indocalamus tessellatus mitochondrion, complete genome	PQ456900.1
Cyperoideae	Cyperus niveus mitochondrion, complete genome	PV037665.1
	Carex pseudochinensis voucher SWU0036913 mitochondrion, complete genome	NC_087862.1

## Sheet: Table S8
Table S8. Synteny Analysis of the S. viridis
query	database	identity (%)	alignment	mismatch	gap	q. start	q. end	d. start	d. end	e-value	score
NC007982.1	NC008362.1	98.256	17833	39	49	74856	92582	681596	699262	0	30958
NC007982.1	NC008362.1	97.893	12010	37	44	192171	204047	65795	53869	0	20578
NC007982.1	NC008362.1	97.373	11991	47	58	314151	326030	78956	67123	0	20151
NC007982.1	NC008362.1	98.255	11231	46	31	102179	113339	164227	153077	0	19516
NC007982.1	NC008362.1	98.255	11231	46	31	102179	113339	475927	464777	0	19516
NC007982.1	NC008362.1	97.399	9957	54	40	32088	41940	89421	99276	0	16763
NC007982.1	NC008362.1	98.753	9464	22	21	266872	276303	217550	208151	0	16735
NC007982.1	NC008362.1	98.753	9464	22	21	266872	276303	529250	519851	0	16735
NC007982.1	NC008362.1	97.107	9853	28	42	182500	192176	228785	219014	0	16379
NC007982.1	NC008362.1	97.107	9853	28	42	182500	192176	540485	530714	0	16379
NC007982.1	NC008362.1	99.128	6879	11	12	238229	245081	284227	277372	0	12325
NC007982.1	NC008362.1	98.047	6706	24	26	95560	102197	170918	164252	0	11559
NC007982.1	NC008362.1	98.047	6706	24	26	95560	102197	482618	475952	0	11559
NC007982.1	NC008362.1	97.766	6715	19	23	299733	306390	427370	434010	0	11448
NC007982.1	NC008362.1	96.917	5968	25	36	466102	471990	578020	572133	0	9854
NC007982.1	NC008362.1	97.39	5748	4	29	400006	405676	631911	637589	0	9649
NC007982.1	NC008362.1	98.474	5374	14	14	364456	369799	26445	21110	0	9407
NC007982.1	NC008362.1	97.417	5459	24	26	26701	32111	326239	320850	0	9191
NC007982.1	NC008362.1	99.279	4854	11	4	204584	209429	563746	568583	0	8748
NC007982.1	NC008362.1	98.104	5011	15	15	494897	499857	125198	130178	0	8654
NC007982.1	NC008362.1	97.037	5130	13	35	209942	215013	675733	670685	0	8503
NC007982.1	NC008362.1	98.851	4698	18	6	160421	165091	39412	44100	0	8344
NC007982.1	NC008362.1	96.843	4878	11	21	388388	393171	619959	624787	0	8022
NC007982.1	NC008362.1	98.615	4188	9	10	509274	513433	269174	265008	0	7367
NC007982.1	NC008362.1	98.151	4164	9	15	384237	388358	615690	619827	0	7201
NC007982.1	NC008362.1	97.935	4165	24	12	344408	348533	177060	181201	0	7158
NC007982.1	NC008362.1	97.935	4165	24	12	344408	348533	488760	492901	0	7158
NC007982.1	NC008362.1	98.568	4050	7	12	546500	550538	415207	411198	0	7110
NC007982.1	NC008362.1	96.211	4355	23	30	379591	383862	610992	615287	0	6998
NC007982.1	NC008362.1	99.196	3858	7	4	113376	117215	153086	149235	0	6931
NC007982.1	NC008362.1	99.196	3858	7	4	113376	117215	464786	460935	0	6931
NC007982.1	NC008362.1	97.889	3980	11	12	310168	314117	82991	79055	0	6817
NC007982.1	NC008362.1	99.116	3735	8	9	557301	561021	395627	391904	0	6691
NC007982.1	NC008362.1	99.135	3585	7	4	55805	59371	149235	152813	0	6427
NC007982.1	NC008362.1	99.135	3585	7	4	55805	59371	460935	464513	0	6427
NC007982.1	NC008362.1	97.585	3602	5	16	393983	397532	625718	629289	0	6095
NC007982.1	NC008362.1	97.633	3549	14	15	120625	124140	588048	591559	0	6024
NC007982.1	NC008362.1	97.633	3549	14	15	48880	52395	591559	588048	0	6024
NC007982.1	NC008362.1	98.053	3441	9	10	434693	438104	358809	362220	0	5930
NC007982.1	NC008362.1	95.556	3780	29	27	372900	376611	603205	606913	0	5921
NC007982.1	NC008362.1	97.931	3432	5	11	285784	289188	245665	242273	0	5884
NC007982.1	NC008362.1	97.931	3432	5	11	285784	289188	557365	553973	0	5884
NC007982.1	NC008362.1	98.145	3396	10	9	290721	294092	252751	256117	0	5873
NC007982.1	NC008362.1	97.36	3485	10	10	500397	503843	446049	449489	0	5851
NC007982.1	NC008362.1	96.559	3429	11	12	485043	488439	422814	426167	0	5579
NC007982.1	NC008362.1	97.646	3271	10	10	182209	185428	675723	678977	0	5552
NC007982.1	NC008362.1	97.564	3202	11	15	503840	507005	202096	205266	0	5419
NC007982.1	NC008362.1	97.564	3202	11	15	503840	507005	513796	516966	0	5419
NC007982.1	NC008362.1	97.867	3047	10	9	419299	422319	667756	670773	0	5216
NC007982.1	NC008362.1	98.285	2915	13	8	430330	433222	124683	121784	0	5072
NC007982.1	NC008362.1	98.506	2811	5	13	566293	569096	117873	115093	0	4924
NC007982.1	NC008362.1	97.483	2900	18	11	356516	359396	237918	240781	0	4900
NC007982.1	NC008362.1	97.483	2900	18	11	356516	359396	549618	552481	0	4900
NC007982.1	NC008362.1	97	2867	11	12	167288	170103	295592	292750	0	4748
NC007982.1	NC008362.1	97	2867	11	12	66668	69483	295592	292750	0	4748
NC007982.1	NC008362.1	96.43	2885	11	20	440410	443234	396798	399650	0	4673
NC007982.1	NC008362.1	96.665	2849	7	16	14682	17498	8426	11218	0	4654
NC007982.1	NC008362.1	97.788	2667	4	10	262249	264885	651761	649120	0	4547
NC007982.1	NC008362.1	97.176	2656	17	9	276287	278907	208041	205409	0	4436
NC007982.1	NC008362.1	96.519	2729	5	13	41911	44578	2670	5369	0	4431
NC007982.1	NC008362.1	97.101	2656	19	9	276287	278907	519741	517109	0	4425
NC007982.1	NC008362.1	97.474	2573	4	10	397496	400023	629300	631856	0	4335
NC007982.1	NC008362.1	97.086	2574	11	16	535039	537576	578020	575475	0	4279
NC007982.1	NC008362.1	95.426	2733	18	17	283117	285811	248403	245740	0	4255
NC007982.1	NC008362.1	95.426	2733	18	17	283117	285811	560103	557440	0	4255
NC007982.1	NC008362.1	97.982	2329	6	6	448593	450896	305597	307909	0	4002
NC007982.1	NC008362.1	97.623	2314	8	11	130673	132979	356408	358681	0	3925
NC007982.1	NC008362.1	97.345	2335	11	8	157858	160151	701585	699261	0	3921
NC007982.1	NC008362.1	98.102	2265	4	11	506993	509233	287330	285081	0	3908
NC007982.1	NC008362.1	97.367	2317	11	8	2090	4372	1	2301	0	3895
NC007982.1	NC008362.1	97.367	2317	11	8	245600	247882	1	2301	0	3895
NC007982.1	NC008362.1	97.083	2331	8	15	144714	147024	27825	30115	0	3873
NC007982.1	NC008362.1	96.636	2319	21	13	139157	141441	562677	560382	0	3797
NC007982.1	NC008362.1	98.557	2149	4	5	19103	21245	231484	233611	0	3771
NC007982.1	NC008362.1	98.557	2149	4	5	19103	21245	543184	545311	0	3771
NC007982.1	NC008362.1	97.043	2164	12	7	264871	267021	304015	301891	0	3594
NC007982.1	NC008362.1	97.225	2126	8	7	457288	459372	367652	369767	0	3552
NC007982.1	NC008362.1	97.225	2126	8	7	526225	528309	367652	369767	0	3552
NC007982.1	NC008362.1	98.513	2017	2	3	92809	94817	12969	14965	0	3533
NC007982.1	NC008362.1	97.208	2113	3	10	128442	130518	5369	3277	0	3524
NC007982.1	NC008362.1	95.976	2187	7	14	256931	259099	142130	144253	0	3476
NC007982.1	NC008362.1	95.976	2187	7	14	256931	259099	453830	455953	0	3476
NC007982.1	NC008362.1	97.199	2035	13	7	453904	455936	119295	121287	0	3402
NC007982.1	NC008362.1	97.199	2035	13	7	522841	524873	119295	121287	0	3402
NC007982.1	NC008362.1	98.109	1957	4	3	541957	543896	257944	259884	0	3378
NC007982.1	NC008362.1	96.059	1903	7	11	551542	553432	147394	145548	0	3037
NC007982.1	NC008362.1	96.059	1903	7	11	551542	553432	459094	457248	0	3037
NC007982.1	NC008362.1	98.921	1668	5	4	228264	229925	435782	434122	0	2968
NC007982.1	NC008362.1	99.628	1611	6	0	354820	356430	667816	666206	0	2942
NC007982.1	NC008362.1	97.919	1682	7	4	492660	494323	252773	251102	0	2887
NC007982.1	NC008362.1	97.764	1655	13	5	136163	137808	82990	84629	0	2830
NC007982.1	NC008362.1	99.105	1565	3	4	259926	261483	653322	651762	0	2802
NC007982.1	NC008362.1	96.468	1727	4	14	532377	534085	133358	131671	0	2798
NC007982.1	NC008362.1	96.468	1727	4	14	463440	465148	133358	131671	0	2798
NC007982.1	NC008362.1	98.978	1566	6	1	523308	524873	300950	299395	0	2795
NC007982.1	NC008362.1	98.978	1566	6	1	454371	455936	300950	299395	0	2795
NC007982.1	NC008362.1	97.205	1610	10	9	48877	50472	315324	316912	0	2691
NC007982.1	NC008362.1	97.205	1610	10	9	122548	124143	316912	315324	0	2691
NC007982.1	NC008362.1	98.748	1518	1	4	406106	407615	328999	330506	0	2682
NC007982.1	NC008362.1	90.319	2035	87	20	479418	481359	445835	443818	0	2566
NC007982.1	NC008362.1	97.47	1502	4	7	377183	378666	608401	609886	0	2532
NC007982.1	NC008362.1	98.732	1420	7	2	543889	545302	259913	261327	0	2512
NC007982.1	NC008362.1	95.543	1593	8	7	4356	5936	415405	416946	0	2490
NC007982.1	NC008362.1	95.543	1593	8	7	247866	249446	415405	416946	0	2490
NC007982.1	NC008362.1	98.182	1430	6	5	476389	477814	47769	49182	0	2479
NC007982.1	NC008362.1	97.145	1471	3	6	407873	409319	440556	439101	0	2447
NC007982.1	NC008362.1	99.109	1347	3	2	308822	310168	236889	235552	0	2412
NC007982.1	NC008362.1	97.743	1418	1	4	471983	473386	451678	450278	0	2412
NC007982.1	NC008362.1	99.109	1347	3	2	308822	310168	548589	547252	0	2412
NC007982.1	NC008362.1	97.943	1361	5	4	64682	66042	87092	88429	0	2337
NC007982.1	NC008362.1	97.943	1361	5	4	165302	166662	87092	88429	0	2337
NC007982.1	NC008362.1	99.529	1274	3	3	230700	231970	320287	319014	0	2316
NC007982.1	NC008362.1	96.554	1393	26	9	562682	564061	189710	191093	0	2287
NC007982.1	NC008362.1	96.554	1393	26	9	562682	564061	501410	502793	0	2287
NC007982.1	NC008362.1	98.029	1319	13	5	231939	233249	318937	317624	0	2279
NC007982.1	NC008362.1	98.366	1285	2	3	13415	14686	363841	362563	0	2239
NC007982.1	NC008362.1	98.41	1195	12	3	473632	474825	678969	680157	0	2095
NC007982.1	NC008362.1	96.291	1294	4	6	171263	172518	275297	274010	0	2084
NC007982.1	NC008362.1	96.291	1294	4	6	70643	71898	275297	274010	0	2084
NC007982.1	NC008362.1	100	1072	0	0	481556	482627	366519	365448	0	1980
NC007982.1	NC008362.1	96.434	1206	7	6	147921	149120	585082	586257	0	1956
NC007982.1	NC008362.1	84.358	2033	261	27	60490	62503	303341	305335	0	1940
NC007982.1	NC008362.1	98.882	1073	3	2	428156	429228	390850	391913	0	1906
NC007982.1	NC008362.1	95.341	1202	16	8	225310	226498	327470	326296	0	1873
NC007982.1	NC008362.1	93.509	1294	23	16	565003	566249	119148	117869	0	1868
NC007982.1	NC008362.1	97.187	1102	2	6	174837	175928	607991	606909	0	1836
NC007982.1	NC008362.1	98.819	1016	6	2	47061	48075	200749	201759	0	1805
NC007982.1	NC008362.1	98.819	1016	6	2	124945	125959	201759	200749	0	1805
NC007982.1	NC008362.1	98.819	1016	6	2	47061	48075	512449	513459	0	1805
NC007982.1	NC008362.1	98.819	1016	6	2	124945	125959	513459	512449	0	1805
NC007982.1	NC008362.1	99.196	995	3	2	439415	440408	347005	347995	0	1788
NC007982.1	NC008362.1	97.333	1050	2	4	53250	54278	287516	288560	0	1760
NC007982.1	NC008362.1	97.333	1050	2	4	118742	119770	288560	287516	0	1760
NC007982.1	NC008362.1	98.678	983	6	4	258976	259955	654349	653371	0	1736
NC007982.1	NC008362.1	98.169	983	7	2	534077	535054	131619	130643	0	1705
NC007982.1	NC008362.1	98.169	983	7	2	465140	466117	131619	130643	0	1705
NC007982.1	NC008362.1	97.566	986	3	4	363449	364423	27424	26449	0	1668
NC007982.1	NC008362.1	96.344	1012	29	3	135142	136153	194626	193623	0	1657
NC007982.1	NC008362.1	96.344	1012	29	3	135142	136153	506326	505323	0	1657
NC007982.1	NC008362.1	98.495	930	13	1	1096	2025	85501	84573	0	1639
NC007982.1	NC008362.1	98.891	902	4	2	525366	526261	296725	295824	0	1605
NC007982.1	NC008362.1	98.891	902	4	2	456429	457324	296725	295824	0	1605
NC007982.1	NC008362.1	98.866	882	6	2	482613	483490	365417	364536	0	1570
NC007982.1	NC008362.1	97.312	893	2	3	281691	282572	195496	194615	0	1496
NC007982.1	NC008362.1	97.312	893	2	3	281691	282572	507196	506315	0	1496
NC007982.1	NC008362.1	96.009	927	18	5	433376	434287	644714	645636	0	1489
NC007982.1	NC008362.1	97.477	872	2	4	453030	453881	441643	442514	0	1471
NC007982.1	NC008362.1	96.952	853	8	4	393167	394006	624823	625670	0	1415
NC007982.1	NC008362.1	99.472	757	4	0	405365	406121	328204	328960	0	1376
NC007982.1	NC008362.1	98.703	771	3	3	133519	134287	88646	89411	0	1362
NC007982.1	NC008362.1	96.731	826	9	4	429535	430346	199429	200250	0	1360
NC007982.1	NC008362.1	96.523	834	8	6	180458	181270	370591	369758	0	1360
NC007982.1	NC008362.1	96.731	826	9	4	429535	430346	511129	511950	0	1360
NC007982.1	NC008362.1	98.065	775	0	3	237475	238245	285081	284318	0	1334
NC007982.1	NC008362.1	97.567	781	4	2	94794	95559	15134	15914	0	1323
NC007982.1	NC008362.1	97.867	750	2	5	170496	171245	134727	133992	0	1284
NC007982.1	NC008362.1	97.867	750	2	5	69876	70625	134727	133992	0	1284
NC007982.1	NC008362.1	98.68	682	3	2	550524	551205	52997	53672	0	1205
NC007982.1	NC008362.1	98.129	695	1	2	370717	371404	436518	435829	0	1201
NC007982.1	NC008362.1	96.774	713	10	5	555092	555793	570482	571192	0	1177
NC007982.1	NC008362.1	96.897	709	3	3	63778	64471	43396	44100	0	1170
NC007982.1	NC008362.1	97.72	658	0	3	74217	74869	607991	607344	0	1118
NC007982.1	NC008362.1	94.579	701	8	3	354143	354818	264483	265178	0	1057
NC007982.1	NC008362.1	100	553	0	0	45965	46517	598394	598946	0	1022
NC007982.1	NC008362.1	100	553	0	0	126503	127055	598946	598394	0	1022
NC007982.1	NC008362.1	98.614	577	3	2	545291	545862	261394	261970	0	1016
NC007982.1	NC008362.1	98.418	569	3	1	499842	500410	363861	363299	0	996
NC007982.1	NC008362.1	98.897	544	5	1	44567	45110	49991	50533	0	970
NC007982.1	NC008362.1	98.897	544	5	1	127910	128453	50533	49991	0	970
NC007982.1	NC008362.1	94.662	637	3	7	475213	475833	198548	199169	0	959
NC007982.1	NC008362.1	94.662	637	3	7	475213	475833	510248	510869	0	959
NC007982.1	NC008362.1	95.033	604	15	5	138589	139183	139520	140117	0	935
NC007982.1	NC008362.1	95	580	19	7	418726	419301	444609	444036	0	902
NC007982.1	NC008362.1	97.041	507	4	2	378644	379150	609966	610461	0	843
NC007982.1	NC008362.1	96.667	510	5	2	229961	230469	263951	264449	0	837
NC007982.1	NC008362.1	95.34	515	8	5	379141	379653	610512	611012	0	804
NC007982.1	NC008362.1	73.678	889	179	41	328444	329307	668879	669737	7.56e-78	294
NC008362.1	NC086594.1	98.198	7214	42	27	685034	692186	273221	266035	0	12521
NC008362.1	NC086594.1	98.156	7214	42	29	685034	692186	32305	39488	0	12501
NC008362.1	NC086594.1	98.029	6392	28	24	277929	284233	135044	141424	0	11016
NC008362.1	NC086594.1	97.64	5679	51	16	53003	58610	429647	423981	0	9668
NC008362.1	NC086594.1	98.319	4819	12	9	631993	636772	95064	99852	0	8386
NC008362.1	NC086594.1	97.974	4591	22	18	462120	466662	293320	288753	0	7897
NC008362.1	NC086594.1	97.974	4591	22	18	150420	154962	293320	288753	0	7897
NC008362.1	NC086594.1	97.735	4591	23	24	150420	154962	12261	16818	0	7827
NC008362.1	NC086594.1	97.735	4591	23	24	462120	466662	12261	16818	0	7827
NC008362.1	NC086594.1	96.11	4833	89	28	631993	636772	213052	217838	0	7792
NC008362.1	NC086594.1	96.446	4586	33	21	879	5400	458455	453936	0	7446
NC008362.1	NC086594.1	96.348	4381	42	33	69281	73591	209546	205214	0	7095
NC008362.1	NC086594.1	99.053	3906	16	6	563740	567633	76072	72176	0	6988
NC008362.1	NC086594.1	98.792	3561	15	7	114321	117863	158958	155408	0	6312
NC008362.1	NC086594.1	98.231	3166	17	7	214417	217550	370775	373933	0	5500
NC008362.1	NC086594.1	98.231	3166	17	7	526117	529250	370775	373933	0	5500
NC008362.1	NC086594.1	95.757	3229	37	21	512448	515617	343168	339981	0	5112
NC008362.1	NC086594.1	95.757	3229	37	21	200748	203917	343168	339981	0	5112
NC008362.1	NC086594.1	97.17	3004	14	20	648704	651661	151587	154565	0	5011
NC008362.1	NC086594.1	97.736	2871	29	8	292755	295592	124270	127137	0	4909
NC008362.1	NC086594.1	97.736	2871	29	8	292755	295592	242253	245120	0	4909
NC008362.1	NC086594.1	97.747	2841	18	12	168046	170862	167512	170330	0	4850
NC008362.1	NC086594.1	97.747	2841	18	12	479746	482562	167512	170330	0	4850
NC008362.1	NC086594.1	98.21	2625	23	5	520180	522784	336038	333418	0	4566
NC008362.1	NC086594.1	98.21	2625	23	5	208480	211084	336038	333418	0	4566
NC008362.1	NC086594.1	97.109	2733	22	13	588056	590757	201707	199001	0	4556
NC008362.1	NC086594.1	97.265	2559	24	9	41279	43833	403623	406139	0	4296
NC008362.1	NC086594.1	96.074	2547	68	11	667850	670379	112346	109815	0	4120
NC008362.1	NC086594.1	95.487	2548	78	15	667850	670379	230326	227798	0	4034
NC008362.1	NC086594.1	99.004	2109	5	3	347478	349576	380311	378209	0	3764
NC008362.1	NC086594.1	97.37	2205	25	7	5438	7634	453926	451747	0	3720
NC008362.1	NC086594.1	99.127	2061	9	2	359773	361825	188859	186800	0	3698
NC008362.1	NC086594.1	98.365	1835	5	7	508423	510247	466828	465009	0	3199
NC008362.1	NC086594.1	98.365	1835	5	7	196723	198547	466828	465009	0	3199
NC008362.1	NC086594.1	98.334	1741	17	2	39412	41152	401894	403622	0	3044
NC008362.1	NC086594.1	95.546	1931	28	11	701844	703747	421941	420042	0	3037
NC008362.1	NC086594.1	99.084	1637	6	2	666220	667847	247074	248710	0	2931
NC008362.1	NC086594.1	99.023	1638	6	2	666220	667847	129091	130728	0	2928
NC008362.1	NC086594.1	98.265	1671	8	5	488245	489903	133437	131776	0	2905
NC008362.1	NC086594.1	98.265	1671	8	5	176545	178203	133437	131776	0	2905
NC008362.1	NC086594.1	95.093	1834	38	16	80963	82774	417387	415584	0	2841
NC008362.1	NC086594.1	96.486	1736	11	9	682799	684526	30627	32320	0	2822
NC008362.1	NC086594.1	97.082	1679	29	9	299282	300956	183598	185260	0	2811
NC008362.1	NC086594.1	97.136	1676	29	8	119729	121400	185258	183598	0	2811
NC008362.1	NC086594.1	96.313	1736	11	11	682799	684526	274896	273206	0	2802
NC008362.1	NC086594.1	96.948	1671	10	17	488245	489903	251395	249754	0	2765
NC008362.1	NC086594.1	96.948	1671	10	17	176545	178203	251395	249754	0	2765
NC008362.1	NC086594.1	97.363	1593	8	7	630281	631844	211395	212982	0	2678
NC008362.1	NC086594.1	97.546	1508	13	13	419208	420697	487912	486411	0	2558
NC008362.1	NC086594.1	97.664	1498	12	12	419208	420688	391557	393048	0	2551
NC008362.1	NC086594.1	97.055	1528	18	12	37534	39048	382493	384006	0	2547
NC008362.1	NC086594.1	97.055	1528	18	12	37534	39048	496977	495464	0	2547
NC008362.1	NC086594.1	96.419	1564	9	7	651762	653302	3865	5404	0	2534
NC008362.1	NC086594.1	96.419	1564	9	7	651762	653302	301712	300173	0	2534
NC008362.1	NC086594.1	98.561	1390	10	3	267771	269152	353061	354448	0	2447
NC008362.1	NC086594.1	95.051	1556	13	7	586448	587990	203207	201703	0	2388
NC008362.1	NC086594.1	97.151	1404	26	5	700067	701463	462593	463989	0	2359
NC008362.1	NC086594.1	95.723	1473	10	8	638703	640159	408233	406798	0	2322
NC008362.1	NC086594.1	98.679	1287	10	2	179368	180648	480842	482127	0	2276
NC008362.1	NC086594.1	98.679	1287	10	2	491068	492348	480842	482127	0	2276
NC008362.1	NC086594.1	98.226	1240	14	2	495320	496554	26696	25460	0	2161
NC008362.1	NC086594.1	98.226	1240	14	2	183620	184854	26696	25460	0	2161
NC008362.1	NC086594.1	98.145	1240	15	2	183620	184854	278828	280064	0	2156
NC008362.1	NC086594.1	98.145	1240	15	2	495320	496554	278828	280064	0	2156
NC008362.1	NC086594.1	97.884	1229	10	5	301891	303104	373784	375011	0	2111
NC008362.1	NC086594.1	99.392	1152	7	0	126956	128107	2363	1212	0	2089
NC008362.1	NC086594.1	96.82	1258	11	7	107193	108450	167290	166062	0	2074
NC008362.1	NC086594.1	99.132	1152	7	3	126956	128107	303213	304361	0	2069
NC008362.1	NC086594.1	96.635	1248	12	5	411954	413171	429870	431117	0	2045
NC008362.1	NC086594.1	96.256	1202	5	6	164264	165449	18063	19240	0	1934
NC008362.1	NC086594.1	96.256	1202	5	6	475964	477149	18063	19240	0	1934
NC008362.1	NC086594.1	99.159	1070	8	1	397936	399004	127688	128757	0	1925
NC008362.1	NC086594.1	99.159	1070	8	1	397936	399004	245671	246740	0	1925
NC008362.1	NC086594.1	94.159	1284	20	10	610844	612118	54883	56120	0	1905
NC008362.1	NC086594.1	95.84	1178	16	10	592458	593627	191029	189877	0	1873
NC008362.1	NC086594.1	95.84	1178	16	10	313259	314428	189877	191029	0	1873
NC008362.1	NC086594.1	95.544	1167	19	10	473816	474969	495118	493972	0	1836
NC008362.1	NC086594.1	95.544	1167	19	10	162116	163269	495118	493972	0	1836
NC008362.1	NC086594.1	91.539	1371	55	17	235561	236889	99966	101317	0	1832
NC008362.1	NC086594.1	91.539	1371	55	17	547261	548589	99966	101317	0	1832
NC008362.1	NC086594.1	95.458	1167	19	11	162116	163269	384352	385497	0	1831
NC008362.1	NC086594.1	95.458	1167	19	11	473816	474969	384352	385497	0	1831
NC008362.1	NC086594.1	94.754	1201	19	9	475964	477144	287505	286329	0	1829
NC008362.1	NC086594.1	94.754	1201	19	9	164264	165444	287505	286329	0	1829
NC008362.1	NC086594.1	91.466	1371	55	18	235561	236889	217952	219302	0	1827
NC008362.1	NC086594.1	91.466	1371	55	18	547261	548589	217952	219302	0	1827
NC008362.1	NC086594.1	98.369	1042	2	3	608842	609877	135083	134051	0	1816
NC008362.1	NC086594.1	97.909	1052	14	1	257962	259005	50491	51542	0	1814
NC008362.1	NC086594.1	97.812	1051	14	2	257962	259004	255041	253992	0	1805
NC008362.1	NC086594.1	97.795	1043	15	3	470908	471943	382093	381052	0	1792
NC008362.1	NC086594.1	97.795	1043	15	3	159208	160243	382093	381052	0	1792
NC008362.1	NC086594.1	97.603	1043	15	4	406679	407719	174160	173126	0	1779
NC008362.1	NC086594.1	97.426	1049	17	4	406673	407719	314902	315942	0	1779
NC008362.1	NC086594.1	98.951	953	5	1	329559	330506	324732	325684	0	1700
NC008362.1	NC086594.1	97.319	1007	9	3	285982	286988	354452	355440	0	1694
NC008362.1	NC086594.1	93.655	1119	14	9	670443	671525	109805	108708	0	1620
NC008362.1	NC086594.1	93.655	1119	14	9	670443	671525	227788	226691	0	1620
NC008362.1	NC086594.1	96.15	987	11	5	144541	145500	143099	144085	0	1587
NC008362.1	NC086594.1	96.15	987	11	5	456241	457200	143099	144085	0	1587
NC008362.1	NC086594.1	96.694	968	6	7	474960	475915	288453	287500	0	1587
NC008362.1	NC086594.1	96.694	968	6	7	163260	164215	288453	287500	0	1587
NC008362.1	NC086594.1	96.587	967	6	8	163260	164215	17118	18068	0	1578
NC008362.1	NC086594.1	96.587	967	6	8	474960	475915	17118	18068	0	1578
NC008362.1	NC086594.1	97.616	923	10	4	175024	175945	450192	451103	0	1572
NC008362.1	NC086594.1	97.616	923	10	4	486724	487645	450192	451103	0	1572
NC008362.1	NC086594.1	97.616	923	6	6	60857	61767	368890	369808	0	1568
NC008362.1	NC086594.1	98.63	876	3	1	44083	44949	159514	160389	0	1543
NC008362.1	NC086594.1	94.638	1007	23	9	187742	188739	483497	484481	0	1531
NC008362.1	NC086594.1	94.638	1007	23	9	499442	500439	483497	484481	0	1531
NC008362.1	NC086594.1	94.362	1011	21	14	34207	35194	163098	164095	0	1519
NC008362.1	NC086594.1	98.142	861	1	4	698417	699262	179532	178672	0	1487
NC008362.1	NC086594.1	98.026	861	1	5	698417	699262	309537	310396	0	1482
NC008362.1	NC086594.1	96.464	905	4	8	258994	259884	52003	52893	0	1469
NC008362.1	NC086594.1	96.656	897	4	6	259001	259884	253526	252643	0	1467
NC008362.1	NC086594.1	97.485	835	6	3	446209	447032	186814	185984	0	1411
NC008362.1	NC086594.1	99.349	768	5	0	697672	698439	388615	389382	0	1391
NC008362.1	NC086594.1	99.349	768	5	0	697672	698439	490854	490087	0	1391
NC008362.1	NC086594.1	98.12	798	7	1	266989	267778	351861	352658	0	1384
NC008362.1	NC086594.1	97.546	815	3	2	154990	155792	386951	387760	0	1378
NC008362.1	NC086594.1	97.546	815	3	2	466690	467492	386951	387760	0	1378
NC008362.1	NC086594.1	89.451	1147	46	17	426156	427245	389668	390796	0	1378
NC008362.1	NC086594.1	89.451	1147	46	17	426156	427245	489801	488673	0	1378
NC008362.1	NC086594.1	97.546	815	3	2	466690	467492	492518	491709	0	1378
NC008362.1	NC086594.1	97.546	815	3	2	154990	155792	492518	491709	0	1378
NC008362.1	NC086594.1	96.735	827	18	3	543821	544640	396720	395896	0	1369
NC008362.1	NC086594.1	96.735	827	18	3	232121	232940	396720	395896	0	1369
NC008362.1	NC086594.1	93.736	910	46	2	501884	502793	394339	393441	0	1354
NC008362.1	NC086594.1	93.736	910	46	2	190184	191093	394339	393441	0	1354
NC008362.1	NC086594.1	96.407	835	6	4	485900	486715	444145	443316	0	1354
NC008362.1	NC086594.1	96.407	835	6	4	174200	175015	444145	443316	0	1354
NC008362.1	NC086594.1	93.736	910	46	2	190184	191093	485129	486027	0	1354
NC008362.1	NC086594.1	93.736	910	46	2	501884	502793	485129	486027	0	1354
NC008362.1	NC086594.1	96.51	831	4	4	517434	518254	338548	337733	0	1351
NC008362.1	NC086594.1	96.51	831	4	4	205734	206554	338548	337733	0	1351
NC008362.1	NC086594.1	97.592	789	9	2	316129	316912	199001	199784	0	1343
NC008362.1	NC086594.1	96.446	816	15	6	644719	645533	471668	470866	0	1334
NC008362.1	NC086594.1	95.047	848	7	4	645998	646817	327344	328184	0	1301
NC008362.1	NC086594.1	99.034	725	1	3	284313	285036	141402	142121	0	1295
NC008362.1	NC086594.1	96.68	753	5	3	319618	320362	162369	163109	0	1234
NC008362.1	NC086594.1	98.837	688	2	4	118565	119252	88138	88819	0	1221
NC008362.1	NC086594.1	96.888	739	6	3	333609	334330	476219	475481	0	1221
NC008362.1	NC086594.1	97.622	715	9	3	271796	272508	42845	43553	0	1219
NC008362.1	NC086594.1	97.622	715	9	3	271796	272508	262679	261971	0	1219
NC008362.1	NC086594.1	91.064	940	29	15	616898	617784	443329	442392	0	1219
NC008362.1	NC086594.1	94.293	771	35	4	443847	444611	63171	62404	0	1171
NC008362.1	NC086594.1	96.359	714	14	2	615503	616204	114964	114251	0	1164
NC008362.1	NC086594.1	96.359	714	14	2	615503	616204	232945	232232	0	1164
NC008362.1	NC086594.1	96.343	711	7	5	567820	568514	104518	103811	0	1151
NC008362.1	NC086594.1	96.343	711	7	5	567820	568514	222501	221794	0	1151
NC008362.1	NC086594.1	90.315	888	46	18	544783	545665	395681	394829	0	1127
NC008362.1	NC086594.1	90.315	888	46	18	233083	233965	395681	394829	0	1127
NC008362.1	NC086594.1	96.837	664	4	6	568942	569598	238256	237603	0	1094
NC008362.1	NC086594.1	96.687	664	4	7	568942	569598	120274	119622	0	1088
NC008362.1	NC086594.1	97.649	638	2	2	322118	322748	175132	175763	0	1083
NC008362.1	NC086594.1	93.272	758	13	7	77011	77741	180863	181609	0	1083
NC008362.1	NC086594.1	93.272	758	13	7	77011	77741	308206	307460	0	1083
NC008362.1	NC086594.1	97.649	638	2	2	322118	322748	313936	313305	0	1083
NC008362.1	NC086594.1	98.517	607	9	0	575475	576081	164289	164895	0	1072
NC008362.1	NC086594.1	99.486	584	3	0	337808	338391	48327	47744	0	1062
NC008362.1	NC086594.1	99.315	584	3	1	337808	338391	257201	257783	0	1055
NC008362.1	NC086594.1	99.306	576	4	0	461086	461661	276727	276152	0	1042
NC008362.1	NC086594.1	99.306	576	4	0	149386	149961	276727	276152	0	1042
NC008362.1	NC086594.1	99.132	576	4	1	149386	149961	28797	29371	0	1035
NC008362.1	NC086594.1	99.132	576	4	1	461086	461661	28797	29371	0	1035
NC008362.1	NC086594.1	94.362	674	6	5	448372	449045	45657	45016	0	1005
NC008362.1	NC086594.1	94.362	674	6	5	448372	449045	259868	260509	0	1005
NC008362.1	NC086594.1	98.1	579	3	2	653391	653969	5394	5964	0	1002
NC008362.1	NC086594.1	98.1	579	3	2	653391	653969	300183	299613	0	1002
NC008362.1	NC086594.1	97.695	564	3	2	516386	516939	339901	339338	0	961
NC008362.1	NC086594.1	97.695	564	3	2	204686	205239	339901	339338	0	961
NC008362.1	NC086594.1	91.796	707	12	9	96173	96860	85915	86594	0	942
NC008362.1	NC086594.1	97.57	535	11	2	643325	643858	104533	105066	0	915
NC008362.1	NC086594.1	97.57	535	11	2	643325	643858	222516	223049	0	915
NC008362.1	NC086594.1	96.39	554	14	2	487661	488214	469637	469090	0	907
NC008362.1	NC086594.1	96.39	554	14	2	175961	176514	469637	469090	0	907
NC008362.1	NC086594.1	97.015	536	11	4	325649	326180	28133	28667	0	896
NC008362.1	NC086594.1	97.015	536	11	4	325649	326180	277391	276857	0	896
NC008362.1	NC086594.1	97.514	523	10	3	573601	574121	174144	174665	0	891
NC008362.1	NC086594.1	97.514	523	10	3	573601	574121	314924	314403	0	891
NC008362.1	NC086594.1	89.821	727	27	9	485203	485886	444948	444226	0	889
NC008362.1	NC086594.1	89.821	727	27	9	173503	174186	444948	444226	0	889
NC008362.1	NC086594.1	98.603	501	2	1	13873	14368	107694	108194	0	881
NC008362.1	NC086594.1	98.603	501	2	1	13873	14368	225677	226177	0	881
NC008362.1	NC086594.1	95.652	552	7	4	609978	610521	134061	133519	0	870
NC008362.1	NC086594.1	97.809	502	7	2	101641	102138	53483	53984	0	863
NC008362.1	NC086594.1	96.552	522	9	5	479213	479732	6459	5945	0	856
NC008362.1	NC086594.1	96.552	522	9	5	167513	168032	6459	5945	0	856
NC008362.1	NC086594.1	96.552	522	9	5	167513	168032	299118	299632	0	856
NC008362.1	NC086594.1	96.552	522	9	5	479213	479732	299118	299632	0	856
NC008362.1	NC086594.1	97.07	512	6	2	640249	640752	102671	102161	0	854
NC008362.1	NC086594.1	97.07	512	6	2	640249	640752	220656	220146	0	854
NC008362.1	NC086594.1	97.211	502	7	5	101641	102138	252053	251555	0	843
NC008362.1	NC086594.1	96.296	513	11	1	288551	289055	439673	439161	0	835
NC008362.1	NC086594.1	90.337	652	13	8	699261	699912	401633	401032	0	809
NC008362.1	NC086594.1	90.575	626	33	9	672275	672876	194325	193702	0	806
NC008362.1	NC086594.1	89.49	647	51	6	671527	672163	120305	120944	0	802
NC008362.1	NC086594.1	89.49	647	51	6	671527	672163	238287	238926	0	802
NC008362.1	NC086594.1	91.993	587	17	8	139537	140120	415486	414927	0	797
NC008362.1	NC086594.1	94.961	516	6	6	642209	642714	500137	500642	0	791
NC008362.1	NC086594.1	94.643	504	14	2	414179	414682	362124	361634	0	769
NC008362.1	NC086594.1	91.273	550	18	10	358143	358671	284796	284256	0	723
NC008362.1	NC086594.1	91.902	531	6	7	73907	74428	69028	69530	0	708
NC008362.1	NC086594.1	87.234	564	42	13	418583	419128	391012	391563	1.26e-174	616
NC008362.1	NC086594.1	87.234	564	42	13	418583	419128	488457	487906	1.26e-174	616
NC008362.1	NC086594.1	86.042	523	63	9	407848	408365	414655	414138	1e-155	553
NC086594.1	mtDNA	97.032	10446	144	59	284124	294448	242852	232452	0	17420
NC086594.1	mtDNA	98.593	8527	38	22	133627	142121	255338	263814	0	15006
NC086594.1	mtDNA	98.2	8166	54	34	11133	19240	232452	240582	0	14179
NC086594.1	mtDNA	97.612	6868	74	24	451100	457913	280058	273227	0	11692
NC086594.1	mtDNA	97.615	6542	76	14	333418	339901	352877	359396	0	11143
NC086594.1	mtDNA	98.306	5903	44	16	203669	209546	49994	44123	0	10296
NC086594.1	mtDNA	98.765	5345	27	12	267909	273221	396233	401570	0	9468
NC086594.1	mtDNA	98.653	5345	27	17	32305	37611	401570	396233	0	9430
NC086594.1	mtDNA	96.754	5268	89	36	211496	216715	135577	140810	0	8706
NC086594.1	mtDNA	98.157	4613	33	9	199001	203566	287723	283116	0	8000
NC086594.1	mtDNA	98.917	4246	11	12	94507	98727	136575	140810	0	7553
NC086594.1	mtDNA	99.089	3953	13	5	370775	374720	349510	345574	0	7079
NC086594.1	mtDNA	99.279	3608	10	8	95132	98727	318244	314641	0	6505
NC086594.1	mtDNA	99.427	3318	7	3	72754	76069	217779	221086	0	6011
NC086594.1	mtDNA	96.387	3626	79	28	213120	216715	318244	314641	0	5923
NC086594.1	mtDNA	97.396	3188	25	11	4038	7173	338884	342065	0	5374
NC086594.1	mtDNA	97.365	3188	25	12	298405	301539	342065	338884	0	5367
NC086594.1	mtDNA	98.632	2704	19	7	167645	170330	120835	118132	0	4772
NC086594.1	mtDNA	98.764	2590	30	2	351861	354448	163039	160450	0	4604
NC086594.1	mtDNA	98.125	2560	22	5	403623	406156	125348	122789	0	4438
NC086594.1	mtDNA	98.827	2473	16	5	423981	426441	384435	386906	0	4394
NC086594.1	mtDNA	96.558	2557	60	11	109815	112348	194657	197208	0	4209
NC086594.1	mtDNA	96.558	2557	60	11	109815	112348	432984	430433	0	4209
NC086594.1	mtDNA	95.972	2557	72	13	227798	230328	194657	197208	0	4122
NC086594.1	mtDNA	95.972	2557	72	13	227798	230328	432984	430433	0	4122
NC086594.1	mtDNA	97.378	2441	23	12	50491	52907	127403	129826	0	4115
NC086594.1	mtDNA	97.214	2441	23	14	252629	255041	129826	127403	0	4089
NC086594.1	mtDNA	99.421	2073	9	3	152533	154603	214866	216937	0	3759
NC086594.1	mtDNA	98.233	2151	12	7	107675	109805	192449	194593	0	3738
NC086594.1	mtDNA	98.233	2151	12	7	225658	227788	192449	194593	0	3738
NC086594.1	mtDNA	98.233	2151	12	7	225658	227788	435192	433048	0	3738
NC086594.1	mtDNA	98.233	2151	12	7	107675	109805	435192	433048	0	3738
NC086594.1	mtDNA	96.527	2131	24	12	460518	462609	389200	391319	0	3480
NC086594.1	mtDNA	98.423	1775	17	2	131721	133484	2022	3796	0	3112
NC086594.1	mtDNA	97.851	1768	18	3	401875	403622	127239	125472	0	3037
NC086594.1	mtDNA	96.861	1816	36	7	415586	417387	300167	301975	0	3018
NC086594.1	mtDNA	99.577	1656	5	2	247055	248710	428771	430424	0	3018
NC086594.1	mtDNA	99.517	1657	5	2	129072	130728	428771	430424	0	3013
NC086594.1	mtDNA	99.158	1663	9	4	37829	39488	396249	394589	0	2988
NC086594.1	mtDNA	98.247	1711	12	7	30627	32320	403787	402078	0	2977
NC086594.1	mtDNA	98.978	1663	9	6	266035	267691	394589	396249	0	2970
NC086594.1	mtDNA	97.07	1775	18	17	249702	251442	2022	3796	0	2959
NC086594.1	mtDNA	98.071	1711	12	10	273206	274896	402078	403787	0	2957
NC086594.1	mtDNA	99.03	1650	12	2	247062	248710	198863	197217	0	2955
NC086594.1	mtDNA	98.97	1651	12	2	129079	130728	198863	197217	0	2950
NC086594.1	mtDNA	98.652	1558	12	6	183710	185259	177941	179497	0	2752
NC086594.1	mtDNA	97.902	1573	8	8	63221	64776	8143	9707	0	2699
NC086594.1	mtDNA	96.813	1412	19	9	329454	330844	404459	405865	0	2335
NC086594.1	mtDNA	99.192	1237	9	1	480842	482077	76895	78131	0	2228
NC086594.1	mtDNA	98.172	1258	11	5	151092	152338	425025	423769	0	2185
NC086594.1	mtDNA	98.085	1253	19	1	429870	431117	377891	376639	0	2176
NC086594.1	mtDNA	99.133	1154	6	1	1210	2363	149479	150628	0	2073
NC086594.1	mtDNA	96.148	1272	35	4	19244	20507	240622	241887	0	2065
NC086594.1	mtDNA	98.873	1154	6	4	303213	304363	150628	149479	0	2052
NC086594.1	mtDNA	96.711	1216	16	3	231939	233136	323711	322502	0	2002
NC086594.1	mtDNA	96.711	1216	16	3	113958	115155	323711	322502	0	2002
NC086594.1	mtDNA	99.082	1089	6	3	127688	128772	406381	407469	0	1953
NC086594.1	mtDNA	99.082	1089	6	3	245671	246755	406381	407469	0	1953
NC086594.1	mtDNA	95.142	1235	29	14	159051	160274	388004	389218	0	1919
NC086594.1	mtDNA	98.177	1042	9	2	381052	382093	367575	368606	0	1810
NC086594.1	mtDNA	99.589	973	4	0	386788	387760	372969	371997	0	1775
NC086594.1	mtDNA	99.589	973	4	0	491709	492681	371997	372969	0	1775
NC086594.1	mtDNA	95.374	1124	37	7	100232	101340	310409	309286	0	1773
NC086594.1	mtDNA	96.077	1096	26	5	500635	501728	203110	202030	0	1770
NC086594.1	mtDNA	95.285	1124	37	8	218218	219325	310409	309286	0	1768
NC086594.1	mtDNA	96.477	1022	24	1	448241	449262	51598	50589	0	1677
NC086594.1	mtDNA	97.651	979	5	4	354436	355401	14390	15363	0	1664
NC086594.1	mtDNA	98.687	914	7	1	450195	451103	5272	4359	0	1616
NC086594.1	mtDNA	95.391	998	26	7	156948	157934	105454	106442	0	1570
NC086594.1	mtDNA	98.432	893	7	2	432555	433445	149072	148185	0	1565
NC086594.1	mtDNA	94.071	1012	20	11	163101	164095	416177	415189	0	1500
NC086594.1	mtDNA	91.989	1061	72	8	87876	88928	292515	291460	0	1476
NC086594.1	mtDNA	89.764	1143	93	13	503331	504472	374634	375753	0	1441
NC086594.1	mtDNA	97.485	835	10	7	443316	444145	5284	6112	0	1415
NC086594.1	mtDNA	95.682	880	26	5	148872	149750	332478	333346	0	1404
NC086594.1	mtDNA	97.683	820	14	2	429077	429896	379284	378470	0	1404
NC086594.1	mtDNA	95.791	879	17	6	470810	471668	214933	214055	0	1400
NC086594.1	mtDNA	98.703	771	4	1	117199	117963	120919	121689	0	1363
NC086594.1	mtDNA	98.703	771	4	1	235180	235944	120919	121689	0	1363
NC086594.1	mtDNA	99.333	750	4	1	388696	389445	251598	250850	0	1356
NC086594.1	mtDNA	99.333	750	4	1	490024	490773	250850	251598	0	1356
NC086594.1	mtDNA	96.274	832	17	4	395896	396720	102094	102918	0	1352
NC086594.1	mtDNA	95.39	846	23	5	105386	106226	212457	213291	0	1332
NC086594.1	mtDNA	95.39	846	23	5	223369	224209	212457	213291	0	1332
NC086594.1	mtDNA	98.516	741	6	1	162369	163109	172944	173679	0	1303
NC086594.1	mtDNA	96.8	750	13	2	374781	375530	345573	344835	0	1242
NC086594.1	mtDNA	94.361	798	45	0	485127	485924	24907	24110	0	1225
NC086594.1	mtDNA	94.361	798	45	0	393544	394341	24110	24907	0	1225
NC086594.1	mtDNA	94.416	788	44	0	485127	485914	222102	221315	0	1212
NC086594.1	mtDNA	94.416	788	44	0	393554	394341	221315	222102	0	1212
NC086594.1	mtDNA	95.466	772	8	2	69040	69784	318200	318971	0	1206
NC086594.1	mtDNA	97.034	708	12	5	276857	277557	65718	66423	0	1182
NC086594.1	mtDNA	97.034	708	12	5	27967	28667	66423	65718	0	1182
NC086594.1	mtDNA	97.218	683	9	3	8227	8902	325095	325774	0	1147
NC086594.1	mtDNA	97.218	683	9	3	296677	297352	325774	325095	0	1147
NC086594.1	mtDNA	94.882	723	22	4	444226	444948	6126	6833	0	1116
NC086594.1	mtDNA	95.658	691	20	3	240932	241613	427918	427229	0	1101
NC086594.1	mtDNA	95.527	693	19	4	414802	415489	186445	185760	0	1098
NC086594.1	mtDNA	95.514	691	20	4	122949	123629	427918	427229	0	1094
NC086594.1	mtDNA	89.64	888	47	17	394829	395681	101113	101990	0	1088
NC086594.1	mtDNA	95.982	672	11	7	49467	50132	408420	407759	0	1077
NC086594.1	mtDNA	98.505	602	3	2	219333	219932	172675	172078	0	1057
NC086594.1	mtDNA	98.505	602	3	2	101348	101947	172675	172078	0	1057
NC086594.1	mtDNA	95.387	672	11	8	255400	256061	407759	408420	0	1051
NC086594.1	mtDNA	96.063	635	13	6	222600	223223	27712	27079	0	1024
NC086594.1	mtDNA	96.063	635	13	6	104617	105240	27712	27079	0	1024
NC086594.1	mtDNA	97.203	572	7	3	182374	182941	417580	418146	0	959
NC086594.1	mtDNA	97.203	572	7	3	306126	306693	418146	417580	0	959
NC086594.1	mtDNA	98.527	543	5	1	457913	458455	360214	360753	0	955
NC086594.1	mtDNA	92.467	677	27	7	62411	63063	419490	420166	0	946
NC086594.1	mtDNA	98.682	531	4	1	469110	469637	3813	4343	0	939
NC086594.1	mtDNA	96.589	557	5	2	56599	57141	253737	253181	0	911
NC086594.1	mtDNA	92.308	624	15	9	10528	11124	28327	28944	0	856
NC086594.1	mtDNA	92.308	624	15	9	294457	295053	28944	28327	0	856
NC086594.1	mtDNA	95.769	520	22	0	221277	221796	71784	71265	0	839
NC086594.1	mtDNA	95.769	520	22	0	103294	103813	71784	71265	0	839
NC086594.1	mtDNA	96.267	509	19	0	322326	322834	142157	141649	0	835
NC086594.1	mtDNA	96.267	509	19	0	322326	322834	313294	313802	0	835
NC086594.1	mtDNA	85.395	849	65	22	20599	21418	242034	242852	0	826
NC086594.1	mtDNA	93.321	524	10	8	259163	259674	342276	342786	0	750
NC086594.1	mtDNA	93.321	524	10	8	45851	46362	342786	342276	0	750
mtDNA	OR734218.1	99.962	117902	24	7	62638	180530	256097	138208	0	217500
mtDNA	OR734218.1	99.991	58439	1	4	207347	265781	256098	314536	0	107900
mtDNA	OR734218.1	99.994	33343	2	0	26291	59633	74711	108053	0	61562
mtDNA	OR734218.1	99.98	24908	2	3	1	24905	40055	64962	0	45966
mtDNA	OR734218.1	99.917	22824	6	3	265782	288604	1	22812	0	42030
mtDNA	OR734218.1	99.924	18472	11	2	180418	198886	133042	114571	0	34031
mtDNA	OR734218.1	99.937	17534	11	0	420373	437906	22521	40054	0	32319
mtDNA	OR734218.1	100	8135	0	0	310110	318244	173387	181521	0	15023
mtDNA	OR734218.1	99.604	6566	9	8	428680	435240	114505	121058	0	11965
mtDNA	OR734218.1	99.83	6461	9	1	192401	198859	37388	30928	0	11869
mtDNA	OR734218.1	100	816	0	0	24120	24935	270066	270881	0	1507
mtDNA	OR734218.1	100	786	0	0	221315	222100	64177	64962	0	1452
mtDNA	OR734218.1	89.432	1022	98	7	206321	207337	109124	108108	0	1280
mtDNA	OR734218.1	80.569	1688	299	17	205617	207297	71321	72986	0	1273
mtDNA	OR734218.1	98.81	504	0	1	420166	420663	232677	233180	0	893
mtDNA	OR734218.1	77.698	556	81	26	299660	300188	126509	127048	7.92e-80	300
mtDNA	OR734219.1	99.968	82494	3	9	338193	420664	1	82493	0	152200
mtDNA	OR734219.1	99.96	49886	3	4	288314	338192	82203	132078	0	91995
mtDNA	OR734219.1	100	8135	0	0	137207	145341	112140	104006	0	15023
mtDNA	OR734219.1	98.802	501	0	1	85558	86052	82490	81990	0	887
mtDNA	OR734219.1	77.518	556	82	26	186411	186950	94084	93556	3.68e-78	294
OR734218.1	PP493251.1	97.082	8943	102	42	280477	289334	395160	386292	0	14922
OR734218.1	PP493251.1	98.088	8524	57	33	304100	312570	22531	14061	0	14741
OR734218.1	PP493251.1	97.303	7155	84	30	91324	98414	54457	61566	0	12043
OR734218.1	PP493251.1	96.532	7237	99	49	41001	48186	156490	163625	0	11834
OR734218.1	PP493251.1	97.876	6498	77	22	191442	197906	197303	203772	0	11178
OR734218.1	PP493251.1	99.269	4239	20	4	30897	35132	113703	117933	0	7646
OR734218.1	PP493251.1	99.222	4240	21	5	114566	118802	113703	117933	0	7637
OR734218.1	PP493251.1	99.464	3731	8	3	177905	181631	323370	319648	0	6769
OR734218.1	PP493251.1	99.464	3731	8	3	177905	181631	446070	442348	0	6769
OR734218.1	PP493251.1	99.518	3318	7	2	115488	118802	244651	241340	0	6030
OR734218.1	PP493251.1	99.518	3318	7	2	31818	35132	244651	241340	0	6030
OR734218.1	PP493251.1	99.247	3322	11	3	266530	269837	35827	32506	0	5984
OR734218.1	PP493251.1	95.313	3691	47	44	19095	22752	95342	98939	0	5742
OR734218.1	PP493251.1	98.249	3256	34	7	197893	201145	249146	252381	0	5675
OR734218.1	PP493251.1	98.252	2975	30	4	57278	60252	125551	122599	0	5186
OR734218.1	PP493251.1	96.11	3136	34	26	8243	11345	411670	414750	0	5035
OR734218.1	PP493251.1	95.69	3063	62	25	289354	292389	386302	383283	0	4861
OR734218.1	PP493251.1	97.625	2737	33	12	155678	158397	41552	44273	0	4665
OR734218.1	PP493251.1	97.492	2552	31	12	188897	191424	265177	267719	0	4327
OR734218.1	PP493251.1	97.572	2512	30	8	251743	254237	431641	429144	0	4272
OR734218.1	PP493251.1	98.959	2305	12	2	229842	232145	407289	409582	0	4113
OR734218.1	PP493251.1	97.605	2129	16	6	48584	50702	163617	165720	0	3616
OR734218.1	PP493251.1	98.378	2034	24	3	263617	265650	468720	470744	0	3565
OR734218.1	PP493251.1	97.879	2027	12	5	123622	125623	51149	49129	0	3476
OR734218.1	PP493251.1	97.117	2012	29	11	25917	27921	468525	466536	0	3367
OR734218.1	PP493251.1	97.626	1938	28	6	241231	243166	419343	421264	0	3308
OR734218.1	PP493251.1	98.88	1785	8	2	58468	60252	234902	236674	0	3175
OR734218.1	PP493251.1	97.466	1855	17	7	35196	37038	117943	119779	0	3138
OR734218.1	PP493251.1	97.466	1855	17	7	118866	120708	117943	119779	0	3138
OR734218.1	PP493251.1	97.466	1855	17	7	118866	120708	241330	239494	0	3138
OR734218.1	PP493251.1	97.466	1855	17	7	35196	37038	241330	239494	0	3138
OR734218.1	PP493251.1	93.991	2097	59	15	68688	70750	483996	481933	0	3112
OR734218.1	PP493251.1	98.928	1679	10	3	2829	4499	12497	10819	0	2994
OR734218.1	PP493251.1	96.75	1723	21	9	219396	221097	362632	360924	0	2839
OR734218.1	PP493251.1	97.16	1690	24	9	226174	227839	337949	336260	0	2833
OR734218.1	PP493251.1	97.402	1578	36	3	139211	140787	335396	333823	0	2682
OR734218.1	PP493251.1	97.167	1447	17	6	273380	274815	39001	37568	0	2423
OR734218.1	PP493251.1	94.684	1486	39	14	216627	218093	487489	486025	0	2270
OR734218.1	PP493251.1	96.098	1384	41	4	278008	279386	135150	136525	0	2244
OR734218.1	PP493251.1	97.222	1332	15	5	181593	182917	319616	318300	0	2235
OR734218.1	PP493251.1	97.222	1332	15	5	181593	182917	442316	441000	0	2235
OR734218.1	PP493251.1	96.131	1370	18	7	258333	259692	254242	255586	0	2204
OR734218.1	PP493251.1	97.009	1304	13	5	215356	216654	488798	487516	0	2169
OR734218.1	PP493251.1	96.594	1292	19	7	88751	90032	260438	261714	0	2119
OR734218.1	PP493251.1	95.581	1290	43	4	28070	29351	313849	315132	0	2054
OR734218.1	PP493251.1	95.925	1276	31	5	11495	12758	245919	244653	0	2049
OR734218.1	PP493251.1	97.747	1154	12	6	187762	188907	131874	130727	0	1975
OR734218.1	PP493251.1	97.096	1171	34	0	122463	123633	488827	489997	0	1975
OR734218.1	PP493251.1	96.299	1216	12	6	149336	150550	400777	401960	0	1965
OR734218.1	PP493251.1	98.618	1085	6	5	168329	169404	188021	189105	0	1912
OR734218.1	PP493251.1	92.579	1361	44	11	98968	100298	205804	207137	0	1901
OR734218.1	PP493251.1	97.683	1079	13	2	271612	272684	93188	92116	0	1844
OR734218.1	PP493251.1	97.156	1090	31	0	63877	64966	5886	6975	0	1842
OR734218.1	PP493251.1	97.145	1086	31	0	63877	64962	180237	179152	0	1834
OR734218.1	PP493251.1	97.154	1054	9	7	208868	209914	364468	365507	0	1760
OR734218.1	PP493251.1	97.705	1002	12	3	259921	260911	332057	331056	0	1712
OR734218.1	PP493251.1	95.364	1057	27	12	107061	108109	475472	474430	0	1661
OR734218.1	PP493251.1	97.566	945	16	2	249060	249998	138763	137820	0	1611
OR734218.1	PP493251.1	98.007	903	8	3	79841	80733	220966	220064	0	1559
OR734218.1	PP493251.1	96.912	939	12	5	247685	248612	143838	142906	0	1557
OR734218.1	PP493251.1	93.137	1020	31	10	222240	223247	476512	475520	0	1459
OR734218.1	PP493251.1	97.083	857	8	5	294499	295344	293127	293977	0	1428
OR734218.1	PP493251.1	96.759	833	11	3	262856	263684	211129	211949	0	1375
OR734218.1	PP493251.1	99.332	749	5	0	299602	300350	329370	328622	0	1356
OR734218.1	PP493251.1	99.332	749	5	0	299602	300350	452070	451322	0	1356
OR734218.1	PP493251.1	96.346	821	7	5	295329	296143	209341	210144	0	1328
OR734218.1	PP493251.1	96.139	803	31	0	270066	270868	6186	6988	0	1312
OR734218.1	PP493251.1	95.864	822	14	5	293768	294573	126277	127094	0	1312
OR734218.1	PP493251.1	96.438	786	28	0	270066	270851	179937	179152	0	1297
OR734218.1	PP493251.1	94.524	840	24	5	1016	1851	82238	81417	0	1277
OR734218.1	PP493251.1	96.516	775	22	1	127027	127796	374085	374859	0	1277
OR734218.1	PP493251.1	94.31	826	10	8	239690	240495	365502	366310	0	1230
OR734218.1	PP493251.1	95.728	749	22	2	246952	247690	232554	233302	0	1197
OR734218.1	PP493251.1	97.813	686	10	1	7447	8127	411002	411687	0	1179
OR734218.1	PP493251.1	96.078	714	16	7	142262	142974	459875	459173	0	1153
OR734218.1	PP493251.1	97.608	627	12	3	23484	24110	478071	477448	0	1072
OR734218.1	PP493251.1	98.52	608	4	4	201219	201822	247323	247929	0	1068
OR734218.1	PP493251.1	95.633	664	9	5	233574	234223	151205	151862	0	1048
OR734218.1	PP493251.1	97.111	623	12	3	53738	54359	44440	45057	0	1046
OR734218.1	PP493251.1	95.95	642	16	4	296367	297003	462675	463311	0	1033
OR734218.1	PP493251.1	98.116	584	5	2	76123	76701	3644	3062	0	1013
OR734218.1	PP493251.1	98.116	584	5	2	76123	76701	182479	183061	0	1013
OR734218.1	PP493251.1	89.359	827	46	13	227848	228660	424262	423464	0	1002
OR734218.1	PP493251.1	96.78	590	12	2	166763	167350	226630	227214	0	977
OR734218.1	PP493251.1	95.098	612	14	4	125805	126405	315529	316135	0	950
OR734218.1	PP493251.1	95.601	591	3	4	14728	15306	366508	367087	0	926
OR734218.1	PP493251.1	96.33	545	10	4	214146	214680	403197	403741	0	887
OR734218.1	PP493251.1	92.846	615	18	6	84852	85450	274165	273561	0	869
OR734218.1	PP493251.1	94.434	539	28	2	176587	177125	289738	289202	0	828
OR734218.1	PP493251.1	89.28	681	27	17	292350	293021	75735	76378	0	811
OR734218.1	PP493251.1	94.264	523	9	5	25413	25918	219246	218728	0	780
OR734218.1	PP493251.1	91.788	548	7	4	244299	244839	458796	459312	0	728
OR734219.1	PP493251.1	95.64	9013	141	67	12394	21314	348046	356898	0	14235
OR734219.1	PP493251.1	98.264	5358	57	11	58051	63388	279271	284612	0	9347
OR734219.1	PP493251.1	98.533	4703	34	9	7281	11968	343377	348059	0	8270
OR734219.1	PP493251.1	97.569	4320	38	21	53787	58067	274771	279062	0	7334
OR734219.1	PP493251.1	99.448	3621	8	3	108524	112140	323370	319758	0	6565
OR734219.1	PP493251.1	99.448	3621	8	3	108524	112140	446070	442458	0	6565
OR734219.1	PP493251.1	98.126	3361	30	7	45370	48724	23839	27172	0	5827
OR734219.1	PP493251.1	97.497	2956	20	15	31611	34541	297462	294536	0	5000
OR734219.1	PP493251.1	95.349	3096	56	19	113335	116389	147800	144752	0	4839
OR734219.1	PP493251.1	94.906	3043	36	28	77012	79969	100171	103179	0	4650
OR734219.1	PP493251.1	97.295	2662	26	12	1	2649	218588	215960	0	4475
OR734219.1	PP493251.1	96.065	2414	35	17	83809	86205	481403	479033	0	3877
OR734219.1	PP493251.1	96.193	2049	33	15	95955	97971	213526	215561	0	3310
OR734219.1	PP493251.1	98.061	1908	19	7	94063	95955	229253	227349	0	3302
OR734219.1	PP493251.1	97.278	1800	20	6	28306	30100	299224	297449	0	3025
OR734219.1	PP493251.1	98.452	1615	7	6	4776	6384	269478	271080	0	2828
OR734219.1	PP493251.1	92.394	1604	73	19	36332	37924	372513	374078	0	2241
OR734219.1	PP493251.1	96.047	1290	23	10	112081	113356	7465	8740	0	2074
OR734219.1	PP493251.1	96.903	1227	17	7	38251	39470	75050	73838	0	2036
OR734219.1	PP493251.1	97.592	1163	13	4	63896	65046	284597	285756	0	1978
OR734219.1	PP493251.1	97.621	1093	15	4	68199	69285	196232	197319	0	1864
OR734219.1	PP493251.1	98.281	931	10	1	72213	73137	169372	170302	0	1626
OR734219.1	PP493251.1	97.979	841	6	3	118846	119675	187739	186899	0	1448
OR734219.1	PP493251.1	93.514	925	26	10	69507	70423	178612	177714	0	1345
OR734219.1	PP493251.1	96.966	758	19	2	65241	65997	285746	286500	0	1269
OR734219.1	PP493251.1	97.047	745	5	4	21311	22042	356929	357669	0	1238
OR734219.1	PP493251.1	94.643	784	7	11	116402	117152	231199	231980	0	1182
OR734219.1	PP493251.1	96.728	703	17	3	123549	124246	457908	457207	0	1166
OR734219.1	PP493251.1	94.765	745	18	4	25473	26202	302857	302119	0	1140
OR734219.1	PP493251.1	97.028	673	11	2	121740	122403	71457	72129	0	1123
OR734219.1	PP493251.1	94.693	716	19	8	88250	88958	132596	131893	0	1094
OR734219.1	PP493251.1	95.266	676	14	5	103637	104312	434238	433581	0	1055
OR734219.1	PP493251.1	99.475	571	3	0	119706	120276	186908	186338	0	1038
OR734219.1	PP493251.1	95.697	581	8	5	86609	87179	78749	79322	0	918
OR734219.1	PP493251.1	91.395	674	34	13	81297	81970	471447	470798	0	902
OR734219.1	PP493251.1	95.993	549	5	4	24166	24698	416426	416973	0	876
OR734219.1	PP493251.1	92.056	642	19	14	90248	90872	223750	224376	0	874
OR734219.1	PP493251.1	94.434	539	28	2	107206	107744	289738	289202	0	828
OR734219.1	PP493251.1	85.43	755	71	14	3229	3954	290568	291312	0	749
PP493251.1	NC040989.1	98.523	13743	92	32	427324	440989	506983	520691	0	24151
PP493251.1	NC040989.1	98.76	12416	50	25	11484	23848	461190	473552	0	21979
PP493251.1	NC040989.1	98.786	12106	66	23	275500	287564	373116	361051	0	21466
PP493251.1	NC040989.1	99.058	11683	31	12	318290	329915	1	11661	0	20892
PP493251.1	NC040989.1	99.058	11683	31	12	440990	452615	1	11661	0	20892
PP493251.1	NC040989.1	99.424	11460	24	7	318290	329729	120366	131803	0	20759
PP493251.1	NC040989.1	99.424	11460	24	7	440990	452429	120366	131803	0	20759
PP493251.1	NC040989.1	98.183	11118	69	45	384109	395160	25605	14555	0	19289
PP493251.1	NC040989.1	98.217	10993	62	29	459872	470797	60471	71396	0	19091
PP493251.1	NC040989.1	98.473	10020	72	25	52682	62676	412945	402982	0	17581
PP493251.1	NC040989.1	97.879	9336	70	31	348046	357308	303310	312590	0	16026
PP493251.1	NC040989.1	98.546	8527	74	14	481744	490251	258961	250466	0	15014
PP493251.1	NC040989.1	98.102	7536	42	30	149923	157398	182669	190163	0	13031
PP493251.1	NC040989.1	98.755	7149	37	16	197441	204567	47488	54606	0	12661
PP493251.1	NC040989.1	96.705	7072	152	30	40710	47747	267565	274589	0	11694
PP493251.1	NC040989.1	98.577	6605	52	9	32128	38717	426561	419984	0	11638
PP493251.1	NC040989.1	98.229	6495	59	17	245925	252381	142431	148907	0	11306
PP493251.1	NC040989.1	98.458	6292	34	20	411384	417644	402991	396732	0	11023
PP493251.1	NC040989.1	98.751	6164	38	11	157482	163625	196909	203053	0	10920
PP493251.1	NC040989.1	99.358	4988	11	3	113703	118684	350462	345490	0	9014
PP493251.1	NC040989.1	99.336	4969	12	3	113722	118684	503058	498105	0	8973
PP493251.1	NC040989.1	97.639	5251	46	15	292454	297648	342234	337006	0	8938
PP493251.1	NC040989.1	99.324	4880	17	2	343186	348059	298020	302889	0	8815
PP493251.1	NC040989.1	98.676	4908	26	10	224370	229260	496401	491516	0	8667
PP493251.1	NC040989.1	97.208	4836	49	24	211046	215844	228432	223646	0	8104
PP493251.1	NC040989.1	98.937	4328	39	3	25417	29739	483784	488109	0	7731
PP493251.1	NC040989.1	99.41	4069	3	3	240589	244651	345490	349543	0	7361
PP493251.1	NC040989.1	99.41	4069	3	3	240589	244651	498105	502158	0	7361
PP493251.1	NC040989.1	97.776	4271	32	20	72124	76378	56035	60258	0	7302
PP493251.1	NC040989.1	98.534	3751	22	9	419343	423066	393502	389758	0	6591
PP493251.1	NC040989.1	99.194	3597	13	6	369276	372864	287911	291499	0	6468
PP493251.1	NC040989.1	98.736	3640	23	7	103569	107202	312772	316394	0	6445
PP493251.1	NC040989.1	98.252	3662	18	12	95342	98972	94240	97886	0	6366
PP493251.1	NC040989.1	97.193	3776	56	11	423310	427075	389770	386035	0	6340
PP493251.1	NC040989.1	98.837	3438	6	3	236698	240106	83676	87108	0	6096
PP493251.1	NC040989.1	98.837	3438	6	3	119167	122575	87108	83676	0	6096
PP493251.1	NC040989.1	98.302	3416	12	13	83391	86799	88310	91686	0	5945
PP493251.1	NC040989.1	97.896	3422	19	13	359978	363366	277874	281275	0	5871
PP493251.1	NC040989.1	98.597	3136	28	8	170554	173688	195556	192436	0	5533
PP493251.1	NC040989.1	98.648	3106	16	6	49606	52703	416350	413263	0	5480
PP493251.1	NC040989.1	98.213	2966	22	6	63082	66032	14632	11683	0	5155
PP493251.1	NC040989.1	98.339	2950	13	13	215960	218901	223653	220732	0	5144
PP493251.1	NC040989.1	98.246	2908	12	8	110688	113572	138437	141328	0	5051
PP493251.1	NC040989.1	95.077	3189	57	17	229252	232420	167757	164649	0	4927
PP493251.1	NC040989.1	98.342	2775	15	6	208150	210918	488106	490855	0	4841
PP493251.1	NC040989.1	97.604	2713	24	12	265181	267861	170302	167599	0	4612
PP493251.1	NC040989.1	98.341	2531	11	11	252376	254892	149061	151574	0	4412
PP493251.1	NC040989.1	97.818	2475	21	11	130269	132711	320128	317655	0	4241
PP493251.1	NC040989.1	98.109	2433	27	6	92116	94536	111408	113833	0	4220
PP493251.1	NC040989.1	99.48	2306	9	1	174010	176315	192452	190150	0	4189
PP493251.1	NC040989.1	98.022	2326	19	9	255017	257324	151571	153887	0	4015
PP493251.1	NC040989.1	97.879	2310	24	9	30071	32361	450492	448189	0	3971
PP493251.1	NC040989.1	99.525	2105	9	1	163617	165720	203459	205563	0	3831
PP493251.1	NC040989.1	98.055	2211	20	5	316095	318289	518488	520691	0	3823
PP493251.1	NC040989.1	97.511	2250	12	10	273290	275511	376310	374077	0	3805
PP493251.1	NC040989.1	97.8	2136	30	10	79008	81134	243688	241561	0	3668
PP493251.1	NC040989.1	97.588	2114	14	7	7476	9575	105013	107103	0	3587
PP493251.1	NC040989.1	98.682	1973	19	5	184155	186122	248495	250465	0	3493
PP493251.1	NC040989.1	98.682	1973	19	5	1	1968	250465	248495	0	3493
PP493251.1	NC040989.1	97.906	2006	12	5	475461	477465	35877	37853	0	3445
PP493251.1	NC040989.1	96.739	2085	20	15	335871	337949	504099	506141	0	3430
PP493251.1	NC040989.1	98.707	1934	10	3	232970	234888	352154	354087	0	3419
PP493251.1	NC040989.1	99.035	1866	7	3	68234	70096	454249	452392	0	3336
PP493251.1	NC040989.1	97.615	1929	30	6	132629	134546	358232	360155	0	3293
PP493251.1	NC040989.1	97.565	1848	14	9	107945	109783	164097	162272	0	3134
PP493251.1	NC040989.1	99.531	1705	4	1	190027	191731	40554	42254	0	3101
PP493251.1	NC040989.1	96.961	1843	26	8	126516	128338	156181	154349	0	3066
PP493251.1	NC040989.1	98.453	1681	10	4	333765	335445	237120	235456	0	2946
PP493251.1	NC040989.1	99.347	1532	8	2	66646	68175	456164	454633	0	2772
PP493251.1	NC040989.1	98.722	1409	11	3	224370	225778	343786	342385	0	2495
PP493251.1	NC040989.1	98.719	1327	10	3	379926	381245	43456	44782	0	2350
PP493251.1	NC040989.1	98.768	1299	10	2	331069	332362	459905	461202	0	2305
PP493251.1	NC040989.1	97.628	1349	16	2	128953	130301	321461	320129	0	2300
PP493251.1	NC040989.1	98.018	1312	9	4	309824	311123	261448	262754	0	2263
PP493251.1	NC040989.1	98.09	1309	8	4	309827	311123	327975	326672	0	2263
PP493251.1	NC040989.1	96.798	1374	8	2	166707	168071	134027	132681	0	2261
PP493251.1	NC040989.1	96.267	1393	15	3	23839	25222	482427	483791	0	2250
PP493251.1	NC040989.1	98.963	1254	4	2	258714	259962	44771	46020	0	2235
PP493251.1	NC040989.1	99.917	1212	1	0	191816	193027	87098	88309	0	2233
PP493251.1	NC040989.1	99.186	1228	9	1	382616	383842	26819	25592	0	2211
PP493251.1	NC040989.1	97.424	1281	10	6	186466	187739	47313	46049	0	2161
PP493251.1	NC040989.1	98.766	1216	10	2	409568	410778	265964	267179	0	2158
PP493251.1	NC040989.1	98.766	1216	10	2	409568	410778	323462	322247	0	2158
PP493251.1	NC040989.1	98.667	1200	12	1	363976	365171	286324	287523	0	2124
PP493251.1	NC040989.1	98.574	1192	7	5	196123	197314	37942	39123	0	2098
PP493251.1	NC040989.1	98.962	1156	8	2	188021	189176	247312	248463	0	2065
PP493251.1	NC040989.1	97.511	1165	18	2	300684	301848	161746	160593	0	1980
PP493251.1	NC040989.1	98.481	1119	17	0	179144	180262	295826	296944	0	1973
PP493251.1	NC040989.1	98.561	1112	16	0	5861	6972	296944	295833	0	1965
PP493251.1	NC040989.1	97.566	986	17	4	135092	136073	235042	234060	0	1681
PP493251.1	NC040989.1	98.8	917	2	2	165843	166750	361068	360152	0	1624
PP493251.1	NC040989.1	96.929	977	8	9	304308	305279	258996	259955	0	1618
PP493251.1	NC040989.1	97.053	950	10	5	137820	138763	109082	108145	0	1583
PP493251.1	NC040989.1	99.423	867	4	1	401095	401960	386075	385209	0	1572
PP493251.1	NC040989.1	95.339	987	17	8	223398	224378	344853	343890	0	1541
PP493251.1	NC040989.1	95.339	987	17	8	223398	224378	497468	496505	0	1541
PP493251.1	NC040989.1	94.843	989	27	7	229252	230231	245099	246072	0	1522
PP493251.1	NC040989.1	98.037	866	4	5	100309	101173	97874	98727	0	1493
PP493251.1	NC040989.1	96.818	880	8	6	193665	194533	115647	114777	0	1452
PP493251.1	NC040989.1	96.725	855	26	2	374085	374937	245105	244251	0	1423
PP493251.1	NC040989.1	97.789	814	3	7	205701	206514	430943	431741	0	1389
PP493251.1	NC040989.1	88.465	1153	100	15	478630	479770	214462	213331	0	1362
PP493251.1	NC040989.1	91.508	1001	38	18	407370	408346	80899	81876	0	1334
PP493251.1	NC040989.1	91.508	1001	38	18	407370	408346	435073	436050	0	1334
PP493251.1	NC040989.1	97.902	715	10	1	308147	308856	34996	34282	0	1232
PP493251.1	NC040989.1	99.092	661	6	0	168273	168933	132690	132030	0	1188
PP493251.1	NC040989.1	96.394	721	15	3	470798	471514	182542	181829	0	1177
PP493251.1	NC040989.1	95.08	752	8	9	4721	5467	180317	181044	0	1157
PP493251.1	NC040989.1	95.08	752	8	9	180656	181402	181044	180317	0	1157
PP493251.1	NC040989.1	97.496	639	7	7	181386	182023	171084	171714	0	1083
PP493251.1	NC040989.1	97.496	639	7	7	4100	4737	171714	171084	0	1083
PP493251.1	NC040989.1	96.672	661	4	7	272625	273281	377078	376432	0	1083
PP493251.1	NC040989.1	98.025	557	5	3	107419	107971	164659	164105	0	963
PP493251.1	NC040989.1	97.441	547	9	4	71584	72129	54968	55510	0	928
PP493251.1	NC040989.1	93.543	635	17	7	81392	82005	274664	275295	0	924
PP493251.1	NC040989.1	96.875	544	17	0	289218	289761	71346	71889	0	911
PP493251.1	NC040989.1	95.211	522	24	1	289218	289738	322176	321655	0	824
PP493251.1	NC040989.1	82.034	1013	139	26	194588	195578	267531	268522	0	822
PP493251.1	NC040989.1	92.845	573	11	8	204692	205237	54592	55161	0	804
NC040989.1	MT471321.1	98.007	14705	73	58	463731	478309	135136	120526	0	25329
NC040989.1	MT471321.1	97.726	14070	82	60	11683	25605	343842	357820	0	23990
NC040989.1	MT471321.1	97.989	11885	87	34	391219	402991	198527	186683	0	20484
NC040989.1	MT471321.1	97.993	11657	81	48	298002	309577	563651	552067	0	20088
NC040989.1	MT471321.1	98.75	9998	40	23	196934	206909	431726	441660	0	17692
NC040989.1	MT471321.1	98.698	9757	51	22	363995	373717	391806	401520	0	17245
NC040989.1	MT471321.1	94.764	9511	166	118	62056	71396	107668	98320	0	14499
NC040989.1	MT471321.1	97.376	7773	70	29	220732	228422	22535	14815	0	13101
NC040989.1	MT471321.1	98.298	6873	40	18	406469	413292	313664	306820	0	11972
NC040989.1	MT471321.1	98.467	6717	43	15	142407	149100	526919	520240	0	11779
NC040989.1	MT471321.1	98.34	6023	59	12	247233	253222	257334	263348	0	10530
NC040989.1	MT471321.1	99.278	4986	12	3	345490	350457	71285	76264	0	8986
NC040989.1	MT471321.1	99.278	4986	12	3	345490	350457	464656	459677	0	8986
NC040989.1	MT471321.1	95.767	5646	108	52	490875	496437	171606	177203	0	8981
NC040989.1	MT471321.1	99.356	4966	7	4	498105	503052	71285	76243	0	8970
NC040989.1	MT471321.1	99.356	4966	7	4	498105	503052	464656	459698	0	8970
NC040989.1	MT471321.1	95.312	5632	152	39	267526	273116	206517	212077	0	8835
NC040989.1	MT471321.1	98.27	5029	18	17	99051	104041	28852	33849	0	8741
NC040989.1	MT471321.1	98.053	4931	40	17	49189	54101	219688	214796	0	8523
NC040989.1	MT471321.1	97.258	4486	44	21	165842	170302	337747	333316	0	7529
NC040989.1	MT471321.1	97.535	4340	31	22	117456	121772	254119	249833	0	7352
NC040989.1	MT471321.1	97.664	4280	13	18	93568	97788	23671	27922	0	7269
NC040989.1	MT471321.1	99.808	3654	0	1	121810	125456	249654	246001	0	6702
NC040989.1	MT471321.1	99.808	3654	0	1	1445	5091	249654	246001	0	6702
NC040989.1	MT471321.1	99.808	3654	0	1	121810	125456	505160	501507	0	6702
NC040989.1	MT471321.1	99.808	3654	0	1	1445	5091	505160	501507	0	6702
NC040989.1	MT471321.1	98.615	3754	28	8	437333	441082	275526	279259	0	6623
NC040989.1	MT471321.1	99.339	3631	14	2	422554	426179	293566	289941	0	6564
NC040989.1	MT471321.1	97.873	3762	35	11	386035	389770	204012	200270	0	6462
NC040989.1	MT471321.1	97.546	3708	28	18	118088	121772	509076	505409	0	6285
NC040989.1	MT471321.1	97.196	3531	32	19	338350	341842	383311	379810	0	5910
NC040989.1	MT471321.1	97.697	3431	31	11	35697	39097	66720	63308	0	5854
NC040989.1	MT471321.1	97.697	3431	31	11	35697	39097	469221	472633	0	5854
NC040989.1	MT471321.1	97.221	3454	51	15	254678	258103	265514	268950	0	5805
NC040989.1	MT471321.1	98.128	3259	21	12	508808	512054	3622	6852	0	5644
NC040989.1	MT471321.1	98.128	3259	21	12	508808	512054	546326	549556	0	5644
NC040989.1	MT471321.1	97.805	3280	17	14	56008	59263	43456	40208	0	5607
NC040989.1	MT471321.1	96.89	2990	13	17	309662	312590	288920	285950	0	4933
NC040989.1	MT471321.1	98.432	2743	27	4	25638	28374	40356	37624	0	4813
NC040989.1	MT471321.1	96.74	2914	15	11	241561	244429	428947	431825	0	4782
NC040989.1	MT471321.1	96.656	2841	21	20	479572	482369	424671	421862	0	4652
NC040989.1	MT471321.1	98.067	2690	18	9	488106	490777	155789	153116	0	4649
NC040989.1	MT471321.1	99.004	2511	10	4	461190	463692	55121	52618	0	4484
NC040989.1	MT471321.1	99.004	2511	10	4	461190	463692	534475	531972	0	4484
NC040989.1	MT471321.1	97.509	2609	22	10	419984	422569	49524	52112	0	4418
NC040989.1	MT471321.1	97.778	2520	10	12	149086	151574	485998	488502	0	4301
NC040989.1	MT471321.1	98.605	2294	11	5	361726	364010	389032	391313	0	4039
NC040989.1	MT471321.1	98.596	2280	9	4	453742	456013	340850	343114	0	4012
NC040989.1	MT471321.1	98.586	2263	14	5	313329	315585	301704	303954	0	3986
NC040989.1	MT471321.1	98.788	2228	17	3	483784	486010	419784	417566	0	3956
NC040989.1	MT471321.1	98.029	2283	14	5	206951	209210	138298	136024	0	3938
NC040989.1	MT471321.1	98.374	2029	12	5	287911	289928	115381	117399	0	3544
NC040989.1	MT471321.1	96.739	1993	17	10	59115	61070	358136	360117	0	3277
NC040989.1	MT471321.1	98.467	1827	7	4	413784	415594	306819	304998	0	3199
NC040989.1	MT471321.1	97.992	1743	14	4	47488	49215	221428	219692	0	3005
NC040989.1	MT471321.1	98.41	1635	15	3	179416	181044	450745	449116	0	2865
NC040989.1	MT471321.1	98.25	1600	21	1	235499	237091	117961	119560	0	2793
NC040989.1	MT471321.1	97.793	1631	15	5	158984	160600	526904	528527	0	2793
NC040989.1	MT471321.1	98.456	1490	8	6	404964	406443	315126	313642	0	2610
NC040989.1	MT471321.1	97.627	1517	20	8	506983	508494	204273	205778	0	2588
NC040989.1	MT471321.1	98.697	1458	5	7	83125	84570	181445	179990	0	2575
NC040989.1	MT471321.1	99.714	1397	4	0	11	1407	251229	249833	0	2558
NC040989.1	MT471321.1	99.714	1397	4	0	11	1407	506805	505409	0	2558
NC040989.1	MT471321.1	97.467	1500	18	4	389758	391241	200026	198531	0	2542
NC040989.1	MT471321.1	96.832	1515	19	5	253195	254689	263294	264799	0	2505
NC040989.1	MT471321.1	96.319	1467	18	8	342385	343822	175744	177203	0	2377
NC040989.1	MT471321.1	97.272	1393	11	6	154810	156181	402789	404175	0	2337
NC040989.1	MT471321.1	96.019	1457	19	3	482355	483777	421431	419980	0	2333
NC040989.1	MT471321.1	98.026	1317	9	5	326672	327978	300201	298892	0	2272
NC040989.1	MT471321.1	98.026	1317	9	5	261448	262754	298892	300201	0	2272
NC040989.1	MT471321.1	97.718	1271	14	4	354072	355333	294563	295827	0	2172
NC040989.1	MT471321.1	96.694	1210	13	6	286324	287526	36249	35060	0	1988
NC040989.1	MT471321.1	99.089	1098	4	2	171062	172159	57898	58989	0	1967
NC040989.1	MT471321.1	99.089	1098	4	2	171062	172159	166866	167957	0	1967
NC040989.1	MT471321.1	99.089	1098	4	2	171062	172159	537252	538343	0	1967
NC040989.1	MT471321.1	97.454	1139	9	6	174358	175495	68743	69862	0	1925
NC040989.1	MT471321.1	97.454	1139	9	6	174358	175495	467198	466079	0	1925
NC040989.1	MT471321.1	98.517	1079	6	5	184623	185699	212031	213101	0	1895
NC040989.1	MT471321.1	97.649	1106	11	3	105083	106188	57905	56815	0	1884
NC040989.1	MT471321.1	97.649	1106	11	3	105083	106188	537259	536169	0	1884
NC040989.1	MT471321.1	97.774	1078	7	1	228666	229726	428762	427685	0	1842
NC040989.1	MT471321.1	98.373	1045	8	4	164788	165829	338764	337726	0	1827
NC040989.1	MT471321.1	96.52	1092	30	3	244020	245105	542781	541692	0	1799
NC040989.1	MT471321.1	98.504	1003	5	4	258958	259955	297579	296582	0	1760
NC040989.1	MT471321.1	98.081	990	7	3	246261	247238	255990	256979	0	1712
NC040989.1	MT471321.1	99.03	928	4	1	426788	427715	10977	10055	0	1659
NC040989.1	MT471321.1	99.03	928	4	1	426788	427715	480242	479320	0	1659
NC040989.1	MT471321.1	95.581	1041	25	9	245037	246072	335785	336809	0	1648
NC040989.1	MT471321.1	97.622	967	7	4	505186	506141	327379	326418	0	1644
NC040989.1	MT471321.1	95.147	1051	11	8	54590	55625	214119	213094	0	1622
NC040989.1	MT471321.1	98.267	923	11	1	337006	337928	384539	385456	0	1611
NC040989.1	MT471321.1	98.168	928	4	4	258041	258961	268931	269852	0	1607
NC040989.1	MT471321.1	96.432	981	15	6	110340	111315	448130	449095	0	1600
NC040989.1	MT471321.1	97.695	911	13	4	209209	210111	136055	135145	0	1559
NC040989.1	MT471321.1	99.5	800	2	2	104227	105025	385443	386241	0	1454
NC040989.1	MT471321.1	97.535	852	14	3	428222	429067	416844	415994	0	1450
NC040989.1	MT471321.1	97.086	858	9	4	277874	278725	283269	282422	0	1432
NC040989.1	MT471321.1	97.821	826	18	0	295830	296655	454322	455147	0	1426
NC040989.1	MT471321.1	97.818	825	18	0	295831	296655	81618	80794	0	1424
NC040989.1	MT471321.1	93.862	945	31	5	356857	357789	319211	318282	0	1399
NC040989.1	MT471321.1	99.223	772	6	0	487317	488088	59192	59963	0	1393
NC040989.1	MT471321.1	99.223	772	6	0	487317	488088	168160	168931	0	1393
NC040989.1	MT471321.1	99.223	772	6	0	487317	488088	538546	539317	0	1393
NC040989.1	MT471321.1	98.223	788	8	2	322247	323029	186072	185286	0	1373
NC040989.1	MT471321.1	98.223	788	8	2	266397	267179	185286	186072	0	1373
NC040989.1	MT471321.1	97.704	784	6	1	10128	10899	485238	486021	0	1338
NC040989.1	MT471321.1	97.704	784	6	1	130493	131264	485238	486021	0	1338
NC040989.1	MT471321.1	99.451	729	4	0	265686	266414	45729	45001	0	1325
NC040989.1	MT471321.1	99.451	729	4	0	323012	323740	45001	45729	0	1325
NC040989.1	MT471321.1	98.402	751	9	2	213331	214078	271859	272609	0	1317
NC040989.1	MT471321.1	98.523	745	5	1	280537	281275	37600	36856	0	1310
NC040989.1	MT471321.1	97.864	749	6	5	234059	234807	87960	87222	0	1286
NC040989.1	MT471321.1	94.967	755	24	7	182724	183474	27779	28523	0	1171
NC040989.1	MT471321.1	96.464	707	11	6	419293	419997	407502	406808	0	1155
NC040989.1	MT471321.1	97.869	657	11	1	181889	182542	97663	98319	0	1133
NC040989.1	MT471321.1	99.484	581	3	0	278512	279092	516513	515933	0	1057
NC040989.1	MT471321.1	97.254	619	4	2	86496	87108	70191	70802	0	1037
NC040989.1	MT471321.1	97.254	619	4	2	86496	87108	465750	465139	0	1037
NC040989.1	MT471321.1	99.113	564	4	1	9646	10209	563613	564175	0	1013
NC040989.1	MT471321.1	99.113	564	4	1	130011	130574	563613	564175	0	1013
NC040989.1	MT471321.1	96.315	597	5	6	211506	212093	85975	85387	0	965
NC040989.1	MT471321.1	98.833	514	4	1	54093	54606	214770	214259	0	915
NC040989.1	MT471321.1	98.459	519	3	1	316385	316898	280296	280814	0	909
NC040989.1	MT471321.1	98.807	503	6	0	315606	316108	304507	305009	0	896
NC040989.1	MT471321.1	97.868	516	7	2	232529	233040	529777	529262	0	889
NC040989.1	MT471321.1	93.688	602	10	7	274700	275295	330828	331407	0	876
NC040989.1	MT471321.1	95.298	553	25	1	321644	322195	500222	500774	0	876
NC040989.1	MT471321.1	96.19	525	19	1	71343	71866	500757	500233	0	857
NC040989.1	MT471321.1	96.62	503	14	3	451508	452007	275036	275538	0	832
NC040989.1	MT471321.1	85.048	622	60	16	490875	491479	62638	63243	8.13e-171	603
NC040989.1	MT471321.1	85.048	622	60	16	490875	491479	473303	472698	8.13e-171	603

## Sheet: Table S9
Table S9. RNA Editing Events Detected in the Mitochondrial Protein-Coding Genes of the S. viridis
gene	Base position	Amino position	Codon change	Amino change	Left motifs	Edited site	Right motifs	Probability
atp1	1098	366	CCC->CCU	Pro->Pro	TTTTATCGCGGAATTAGACC	C	GCTATTAACGTTGGCTTATC	0.958
atp1	1178	393	UCA->UUA	Ser->Leu	GAAACAAGTCTGCGGTAGTT	C	AAAACTGGAATTGGCACAAT	1
atp1	1292	431	CCC->CUC	Pro->Leu	TGCAAGGCTTACAGAAGTGC	C	CAAACAACCACAATATGAGC	0.991
atp1	1490	497	CCA->CUA	Pro->Leu	TAACGAAAGAAAGATGGAAC	C	AGATGCTTCTTTAAAAGAAA	0.999
atp1	1499	500	UCU->UUU	Ser->Phe	AAAGATGGAACCAGATGCTT	C	TTTAAAAGAAAACGCTTTGC	0.974
atp4	56	19	CCA->CUA	Pro->Leu	TATGCTATTTGCTGCTATTC	C	ATCTATTTGTGCATCAAGTC	1
atp4	59	20	UCU->UUU	Ser->Phe	GCTATTTGCTGCTATTCCAT	C	TATTTGTGCATCAAGTCCGA	0.993
atp4	71	24	UCA->UUA	Ser->Leu	TATTCCATCTATTTGTGCAT	C	AAGTCCGAAGAAGATCTCAA	0.997
atp4	76	26	CCG->UCG	Pro->Ser	CATCTATTTGTGCATCAAGT	C	CGAAGAAGATCTCAATCTAT	1
atp4	89	30	UCA->UUA	Ser->Leu	ATCAAGTCCGAAGAAGATCT	C	AATCTATAATGAAGAAATGA	1
atp4	118	40	CGU->UGU	Arg->Cys	ATGAAGAAATGATAGTAGCT	C	GTTGTTTTATAGGCTTTCTC	0.984
atp4	248	83	CCG->CUG	Pro->Leu	CAATCCTAACGAAGTCATTC	C	GGAGGAATCCAATGAACAAC	1
atp4	326	109	ACG->AUG	Thr->Met	CGTAGTAGAATCATTACCAA	C	GGCACGCTGTGCGCCTAAGT	0.948
atp4	395	132	UCA->UUA	Ser->Leu	CCGAAACCTAAATGTAAAGT	C	AGCAACACTTCTAAATGCCA	0.995
atp4	416	139	ACU->AUU	Thr->Ile	AGCAACACTTCTAAATGCCA	C	TTCTTCCCGTCGCATCCGTC	0.986
atp6	41	14	UCU->UUU	Ser->Phe	ATTTACAAATCCTTCCTTGT	C	TATGTTGCTCACTCTCGGTT	0.994
atp6	110	37	UCA->UUA	Ser->Leu	AAAAAAGGGAGGGGGAAAGT	C	AGTGCCAAATGCATGGCAAT	0.993
atp6	161	54	CCG->CUG	Pro->Leu	GCTTATTTATGATTTCGTGC	C	GAACCTGGTAAACGAACAAA	1
atp6	230	77	UCG->UUG	Ser->Leu	AAAGTTTTTCCCTTGCATCT	C	GGTCACTTTTACTTTTTCGT	0.998
atp6	248	83	UCG->UUG	Ser->Leu	CTCGGTCACTTTTACTTTTT	C	GTTATTTCGTAATCCCCAGG	0.998
atp6	256	86	CGU->UGU	Arg->Cys	CTTTTACTTTTTCGTTATTT	C	GTAATCCCCAGGGTATGATA	0.999
atp6	263	88	CCC->CUU	Pro->Leu	TTTTTCGTTATTTCGTAATC	C	CCAGGGTATGATACCTTTTA	0.984
atp6	264	88	CCC->CUU	Pro->Leu	TTTTCGTTATTTCGTAATCC	C	CAGGGTATGATACCTTTTAG	0.97
atp6	457	153	CAU->UAU	His->Tyr	TACTCCTTGAGCTAATCTCT	C	ATTGTTTTCGTGCATTAAGC	0.999
atp6	479	160	UCA->UUA	Ser->Leu	TTGTTTTCGTGCATTAAGCT	C	AGGAATACGTTTATTTGCTA	1
atp6	521	174	UCA->UUA	Ser->Leu	TATGATGGCCGGTCATAGTT	C	AGTAAAGATTTTAAGTGGGT	1
atp6	650	217	UCA->UUA	Ser->Leu	GGAATTAGGTGTAGCTATAT	C	ACAAGCTCATGTTTCTACGA	0.998
atp6	658	220	CAU->UAU	His->Tyr	GTGTAGCTATATCACAAGCT	C	ATGTTTCTACGATCTCAATT	0.995
atp6	665	222	UCU->UUU	Ser->Phe	TATATCACAAGCTCATGTTT	C	TACGATCTCAATTTGTATTT	0.996
atp6	674	225	UCA->UUA	Ser->Leu	AGCTCATGTTTCTACGATCT	C	AATTTGTATTTACTTGAATG	1
atp6	701	234	ACA->AUA	Thr->Ile	TATTTACTTGAATGATGCTA	C	AAATCTCCATCAAAATGAGT	1
atp6	712	238	CAA->UAA	Gln->End	ATGATGCTACAAATCTCCAT	C	AAAATGAGTAATTTCATAAT	0.99
atp8	58	20	CUC->UUC	Leu->Phe	TCTTCTGGTTATGCCTTCTC	C	TCTTTACTTTTTATATTCTT	0.996
atp8	123	41	CUC->CUU	Leu->Leu	CTTGGAATTAGCAGAATTCT	C	AAACTACGGAACCAACTGCT	0.953
atp8	200	67	UCG->UUG	Ser->Leu	TAAGAATTTGGAAGATATCT	C	GAGAAAAGGTTTTAGCACCG	0.999
atp8	443	148	CCA->CUA	Pro->Leu	CATAATGCTCACACATGTTC	C	ACACGGGCAAGGAAGCATAA	0.988
atp9	20	7	UCA->UUA	Ser->Leu	CATGTTAGAAGGAGCTAAAT	C	AATAGGTGCCGGAGCTGCTA	1
atp9	81	27	GUC->GUU	Val->Val	GCTGTCGGTATTGGAAACGT	C	CTCAGTTCTTCGATTCATTC	0.976
atp9	82	28	CUC->UUC	Leu->Phe	CTGTCGGTATTGGAAACGTC	C	TCAGTTCTTCGATTCATTCC	0.999
atp9	92	31	UCG->UUG	Ser->Leu	TGGAAACGTCCTCAGTTCTT	C	GATTCATTCCGTGGCGCGAA	0.993
atp9	134	45	UCA->UUA	Ser->Leu	TCCTTCATTGGCTAAACAAT	C	ATTTGGTTATGCTATTTTGG	1
atp9	191	64	UCA->UUA	Ser->Leu	AGCTATTGCATTGTTTGCCT	C	AATGATGGCCTTTCTGATCT	0.999
atp9	212	71	UCA->UUA	Ser->Leu	AATGATGGCCTTTCTGATCT	C	ATTCGTTTTCTAGTGTCTAA	0.998
ccmB	28	10	CAU->UAU	His->Tyr	GACTCTTTCTTGAACAATTT	C	ATAAGCAGATCTTCCCCTCC	0.92
ccmB	43	15	CCC->UCC	Pro->Ser	AATTTCATAAGCAGATCTTC	C	CCTCCACACCAATCACGAGT	0.984
ccmB	80	27	UCG->UUG	Ser->Leu	GAGTTTTTTTTTATTCCTAT	C	GTATATCGTCGTCACGCCCT	0.973
ccmB	128	43	UCA->UUA	Ser->Leu	AGGTTTTGAAAAAGATTTTT	C	ATGTCATTCCCATTTAGGTT	0.985
ccmB	137	46	UCC->UUC	Ser->Phe	AAAAGATTTTTCATGTCATT	C	CCATTTAGGTTCGATTCGGA	0.989
ccmB	149	50	UCG->UUG	Ser->Leu	ATGTCATTCCCATTTAGGTT	C	GATTCGGATCTCTCTGTTGT	0.993
ccmB	154	52	CGG->UGG	Arg->Trp	ATTCCCATTTAGGTTCGATT	C	GGATCTCTCTGTTGTTTCCC	0.997
ccmB	172	58	CCC->UCC	Pro->Ser	TTCGGATCTCTCTGTTGTTT	C	CCTTTCCTCCCGAACCTTTT	0.993
ccmB	181	61	CCC->UCC	Pro->Ser	CTCTGTTGTTTCCCTTTCCT	C	CCGAACCTTTTCCTCGAAAT	0.937
ccmB	194	65	CCU->CUU	Pro->Leu	CTTTCCTCCCGAACCTTTTC	C	TCGAAATGATAAAGAATCTG	0.941
ccmB	286	96	CGG->UGG	Arg->Trp	TTCTACAATTGGTAGGTCAC	C	GGGTTATTCAAATAAGTCGT	0.999
ccmB	304	102	CGU->UGU	Arg->Cys	ACCGGGTTATTCAAATAAGT	C	GTGTTTTCTGTGCTTTTCCC	0.905
ccmB	338	113	CCG->CUG	Pro->Leu	TTTTCCCATGTTACAACTTC	C	GTACCAATTCGATCGATCCG	0.954
ccmB	367	123	CGG->UGG	Arg->Trp	TCGATCGATCCGGAATGGAT	C	GGTTAAACATTCTATCAGGG	0.951
ccmB	383	128	UCA->UUA	Ser->Leu	GGATCGGTTAAACATTCTAT	C	AGGGAGCCCGGTCTTGACTC	1
ccmB	392	131	CCG->CUG	Pro->Leu	AAACATTCTATCAGGGAGCC	C	GGTCTTGACTCTTCTGTGTG	0.998
ccmB	424	142	CGU->UGU	Arg->Cys	TTCTGTGTGGTATTCATTCT	C	GTTCGGCTCTTGGAGTCACA	0.967
ccmB	428	143	UCG->UUG	Ser->Leu	GTGTGGTATTCATTCTCGTT	C	GGCTCTTGGAGTCACATCCA	0.967
ccmB	467	156	UCG->UUG	Ser->Leu	CAGCAGTGGTTGGAACAGCT	C	GCAAAATCCAACCACTTCAC	0.975
ccmB	475	159	CCA->UUA	Pro->Leu	GTTGGAACAGCTCGCAAAAT	C	CAACCACTTCACCTACTTTA	0.998
ccmB	476	159	CCA->UUA	Pro->Leu	TTGGAACAGCTCGCAAAATC	C	AACCACTTCACCTACTTTAT	0.998
ccmB	485	162	UCA->UUA	Ser->Leu	CTCGCAAAATCCAACCACTT	C	ACCTACTTTATTGCCCCCAA	0.993
ccmB	503	168	CCA->CUA	Pro->Leu	TTCACCTACTTTATTGCCCC	C	AACCGTTTCCTGTACCTCTA	0.979
ccmB	551	184	UCA->UUA	Ser->Leu	AGAAGGGTTTCATGTTCTTT	C	ATTGATTGGGTATTCCTCTC	0.996
ccmB	566	189	UCC->UUC	Ser->Phe	TCTTTCATTGATTGGGTATT	C	CTCTCCTTTTGTATCTCTTT	0.965
ccmB	569	190	UCU->UUU	Ser->Phe	TTCATTGATTGGGTATTCCT	C	TCCTTTTGTATCTCTTTATC	0.976
ccmB	596	199	UCG->UUG	Ser->Leu	TGTATCTCTTTATCCAATTT	C	GGTCTCGATTAGTTCACAAG	0.974
ccmB	611	204	UCA->UUA	Ser->Leu	AATTTCGGTCTCGATTAGTT	C	ACAAGATTGAATGGCCAAGT	0.986
ccmC	76	26	CGG->UGG	Arg->Trp	CGCAAATTCTCATTGGATCT	C	GGTTGTTCTTAACAGCGATG	1
ccmC	103	35	CAU->UAU	His->Tyr	TCTTAACAGCGATGGCTATT	C	ATTTAAGTCTTCGGGTAGCA	0.999
ccmC	115	39	CGG->UGG	Arg->Trp	TGGCTATTCATTTAAGTCTT	C	GGGTAGCACCACCAGATCTT	0.989
ccmC	133	45	CUU->UUU	Leu->Phe	TTCGGGTAGCACCACCAGAT	C	TTCAACAAGGTGGAAATTCT	0.957
ccmC	161	54	UCG->UUG	Ser->Leu	AGGTGGAAATTCTCGTATTT	C	GTATGTACATGTTCCTGCGG	0.999
ccmC	179	60	GCG->GUG	Ala->Val	TTCGTATGTACATGTTCCTG	C	GGCTCGGATGAGTATAGTTA	0.994
ccmC	184	62	CGG->UGG	Arg->Trp	ATGTACATGTTCCTGCGGCT	C	GGATGAGTATAGTTATTTAT	0.988
ccmC	227	76	UCC->UUC	Ser->Phe	CGCGACAGCTATAAACAGTT	C	CTTGTTCCCATTAACAAAAC	0.935
ccmC	236	79	CCA->CUA	Pro->Leu	TATAAACAGTTCCTTGTTCC	C	ATTAACAAAACATCCCCTTT	0.977
ccmC	281	94	ACA->AUA	Thr->Ile	TCGCTCTTCCGGAACCGGTA	C	AGAAATTGGTGCTTTTTCTA	0.903
ccmC	299	100	UCU->UUU	Ser->Phe	TACAGAAATTGGTGCTTTTT	C	TACTTTGTTTACGTTAGTGA	0.973
ccmC	331	111	CGG->UGG	Arg->Trp	CGTTAGTGACTGGGGGGTTT	C	GGGGAAGGCCTATGTGGGGT	0.994
ccmC	358	120	CGG->UGG	Arg->Trp	GGCCTATGTGGGGTACCTTT	C	GGGTGTGGGATGCTCGTTTA	0.999
ccmC	399	133	UUC->UUU	Phe->Phe	ACTTCTGTATTCATCTTGTT	C	CTTATTTACCTGGGTGCACT	0.99
ccmC	400	134	CUU->UUU	Leu->Phe	CTTCTGTATTCATCTTGTTC	C	TTATTTACCTGGGTGCACTG	0.998
ccmC	421	141	CGU->UGU	Arg->Cys	TTATTTACCTGGGTGCACTG	C	GTTTTCAAAAGCTTCCTGTC	0.999
ccmC	436	146	CCU->UCU	Pro->Ser	CACTGCGTTTTCAAAAGCTT	C	CTGTCGAACCGGCTCCTATT	0.998
ccmC	446	149	CCG->CUG	Pro->Leu	TCAAAAGCTTCCTGTCGAAC	C	GGCTCCTATTTCAATCCGTG	0.999
ccmC	451	151	CCU->UCU	Pro->Ser	AGCTTCCTGTCGAACCGGCT	C	CTATTTCAATCCGTGCTGGA	0.999
ccmC	458	153	UCA->UUA	Ser->Leu	TGTCGAACCGGCTCCTATTT	C	AATCCGTGCTGGACCGATCG	0.979
ccmC	463	155	CGU->UGU	Arg->Cys	AACCGGCTCCTATTTCAATC	C	GTGCTGGACCGATCGATATA	0.999
ccmC	467	156	GCU->GUU	Ala->Val	GGCTCCTATTTCAATCCGTG	C	TGGACCGATCGATATACCAA	0.992
ccmC	473	158	CCG->CUG	Pro->Leu	TATTTCAATCCGTGCTGGAC	C	GATCGATATACCAATAATAA	0.998
ccmC	497	166	UCU->UUU	Ser->Phe	CGATATACCAATAATAAAGT	C	TCCAGTCAACTGGTGGAATA	0.999
ccmC	499	167	CCA->UCA	Pro->Ser	ATATACCAATAATAAAGTCT	C	CAGTCAACTGGTGGAATACA	0.999
ccmC	521	174	UCG->UUG	Ser->Leu	AGTCAACTGGTGGAATACAT	C	GCATCAACCTGGGAGCATTA	0.999
ccmC	548	183	UCU->UUU	Ser->Phe	ACCTGGGAGCATTAGCCGAT	C	TGGTACATCAATACATGTTC	0.994
ccmC	568	190	CCU->UCU	Pro->Ser	CTGGTACATCAATACATGTT	C	CTATGCCCATTCCAATCTTG	0.999
ccmC	575	192	CCC->CUC	Pro->Leu	ATCAATACATGTTCCTATGC	C	CATTCCAATCTTGTCTAACT	0.998
ccmC	608	203	CCC->CUC	Pro->Leu	GTCTAACTTTGCTAACTTCC	C	CTTCTCTACCCGTATCTTGT	0.999
ccmC	614	205	UCU->UUU	Ser->Phe	CTTTGCTAACTTCCCCTTCT	C	TACCCGTATCTTGTTCGTTC	0.997
ccmC	619	207	CGU->UGU	Arg->Cys	CTAACTTCCCCTTCTCTACC	C	GTATCTTGTTCGTTCTGGAA	0.979
ccmC	650	217	CCU->CUU	Pro->Leu	CGTTCTGGAAACACGTCTTC	C	TATTCCATCTTTTCCCGAAT	0.982
ccmC	656	219	CCA->CUA	Pro->Leu	GGAAACACGTCTTCCTATTC	C	ATCTTTTCCCGAATCTCCCT	0.989
ccmC	665	222	CCC->CUC	Pro->Leu	TCTTCCTATTCCATCTTTTC	C	CGAATCTCCCTTAACGGAAG	0.993
ccmC	673	225	CCC->UCC	Pro->Ser	TTCCATCTTTTCCCGAATCT	C	CCTTAACGGAAGAAATAGAA	0.987
ccmFC	38	13	UCC->UUC	Ser->Phe	CTTCTTCTTTTTCATTACTT	C	CATGGTCGTGCCCCGTGGCA	0.995
ccmFC	50	17	CCC->CUC	Pro->Leu	CATTACTTCCATGGTCGTGC	C	CCGTGGCACGGCAGCACCCG	1
ccmFC	52	18	CGU->UGU	Arg->Cys	TTACTTCCATGGTCGTGCCC	C	GTGGCACGGCAGCACCCGTA	0.962
ccmFC	103	35	CCC->UCC	Pro->Ser	GGTTCGTCAGTAGAGATGTT	C	CCACTGGTGCCTCTTTTTCC	0.996
ccmFC	122	41	UCC->UUC	Ser->Phe	TCCCACTGGTGCCTCTTTTT	C	CAATGGTACTATAATTCCTA	0.998
ccmFC	146	49	CCU->CUU	Pro->Leu	TGGTACTATAATTCCTATTC	C	TATCCCTTTATTCCCTTTTT	0.995
ccmFC	151	51	CCU->UCU	Pro->Ser	CTATAATTCCTATTCCTATC	C	CTTTATTCCCTTTTTTGGTC	0.999
ccmFC	301	101	CGU->UGU	Arg->Cys	CCGCTAGAAATGCTTTATTT	C	GTTTCGTTCCCGTTCTTCAT	0.937
ccmFC	397	133	CGU->UGU	Arg->Cys	TGCTCTGTTTACAATTCTTT	C	GTACTCTCTTCTCTTTACCA	0.997
ccmFC	799	267	CCC->UCC	Pro->Ser	CTCAACGATTGCCTTTGGGT	C	CCGAACTCCATATGGGGAAG	1
ccmFC	866	289	UCU->UUU	Ser->Phe	TCATTTACATGGACCCACTT	C	TCATTCCATTTGTGGGAATT	0.997
ccmFC	1089	363	UCC->UCU	Ser->Ser	GAAAGAAGATACTTTTTTTC	C	ATTCGAGAAACGAGGAGCAC	0.961
ccmFC	1136	379	CCA->CUA	Pro->Leu	AGTGGCTATACATACAAATC	C	ATTTACGGATCTATATGCTC	0.997
ccmFC	1156	386	CCG->UUG	Pro->Leu	CATTTACGGATCTATATGCT	C	CGATTGGAACTGGAAGTTCC	0.995
ccmFC	1157	386	CCG->UUG	Pro->Leu	ATTTACGGATCTATATGCTC	C	GATTGGAACTGGAAGTTCCA	0.998
ccmFC	1231	411	CGG->UGG	Arg->Trp	TGCCTTTTATTTTTAGTATT	C	GGATAGGATTTCTGTTGGCT	0.989
ccmFC	1256	419	UCG->UUG	Ser->Leu	AGGATTTCTGTTGGCTTCAT	C	GGGAGGCTCGCGTAGTTTGT	0.986
ccmFC	1312	438	CGA->UGA	Arg->End	AGGATAAGTTGCATTGGAAT	C	GAGAAAGTTTCGTTCATAAT	0.998
ccmFN	38	13	CCG->CUG	Pro->Leu	TTCTCATTATTTGTTATTTC	C	GGGTCTTTTCGTTGCATTCA	0.996
ccmFN	98	33	CCU->CUU	Pro->Leu	ACCAGCGTTTGGTGCAGCAC	C	TGCATTTTGGTGCATTCTTC	1
ccmFN	137	46	UCG->UUG	Ser->Leu	TCTTTCTTTCCTTGGTCTTT	C	GTTCCGTCATATTCCAAATA	0.95
ccmFN	142	48	CGU->UGU	Arg->Cys	CTTTCCTTGGTCTTTCGTTC	C	GTCATATTCCAAATAACTTA	0.96
ccmFN	151	51	CCA->UCA	Pro->Ser	GTCTTTCGTTCCGTCATATT	C	CAAATAACTTATCTAATTAC	0.993
ccmFN	248	83	UCA->UUA	Ser->Leu	TCATGAGGGTAGTATTTTAT	C	ATGGTGTTGGATCCCAAGTT	0.998
ccmFN	263	88	CCA->CUA	Pro->Leu	TTTATCATGGTGTTGGATCC	C	AAGTTTTTATGGATTCCTTT	0.999
ccmFN	372	124	UUC->UUU	Phe->Phe	TTTTCCTTTGTCTCGAACTT	C	GTGAAGAACTCCATTCTATC	0.996
ccmFN	698	233	CCU->CUU	Pro->Leu	CATTGCTTTGTTTTTCTCTC	C	TTTCCTATCAGCGAGTTCCG	0.999
ccmFN	707	236	UCA->UUA	Ser->Leu	GTTTTTCTCTCCTTTCCTAT	C	AGCGAGTTCCGATCCTTTTG	0.991
ccmFN	745	249	CGU->UGU	Arg->Cys	TTGTTCGAAATTTCTTCGTT	C	GTACCGAACCGCTTGCAGAA	0.998
ccmFN	767	256	UCA->UUA	Ser->Leu	TACCGAACCGCTTGCAGAAT	C	AAATCCTGTTCCACAAGATC	0.981
ccmFN	779	260	CCA->CUA	Pro->Leu	TGCAGAATCAAATCCTGTTC	C	ACAAGATCCTATATCAGCTA	0.999
ccmFN	794	265	UCA->UUA	Ser->Leu	TGTTCCACAAGATCCTATAT	C	AGCTATACATCCTCCTTGCA	0.991
ccmFN	943	315	CGC->UGC	Arg->Cys	AAAAGAATGGAACGCTGCTT	C	GCTCTGCTGGATGCGTCGGA	0.993
ccmFN	1283	428	UCG->UUG	Ser->Leu	GTTTTTAACCGTAGGCATCT	C	GCCAGGAAGTTGGTGGGCTC	0.998
ccmFN	1286	429	CCA->CUA	Pro->Leu	TTTAACCGTAGGCATCTCGC	C	AGGAAGTTGGTGGGCTCATC	0.999
ccmFN	1303	435	CAU->UAU	His->Tyr	CGCCAGGAAGTTGGTGGGCT	C	ATCATGAATTAGGTCGGGGT	0.999
ccmFN	1318	440	CGG->UGG	Arg->Trp	GGGCTCATCATGAATTAGGT	C	GGGGTGGCTGGTGGTTTCGG	0.999
ccmFN	1336	446	CGG->UGG	Arg->Trp	GTCGGGGTGGCTGGTGGTTT	C	GGGATCCCGTAGAAAATGCG	0.999
ccmFN	1369	457	CGG->UGG	Arg->Trp	AAAATGCGTCTTTTATGCCT	C	GGGTATTAGCCACAGCTCGT	0.998
ccmFN	1387	463	CGU->UGU	Arg->Cys	CTCGGGTATTAGCCACAGCT	C	GTATTCATTCAGTAATTCTA	0.996
ccmFN	1430	477	UCG->UUG	Ser->Leu	CCTTCTTCATTATTGGACCT	C	GCTTCTTAATATTTTGACTC	0.966
ccmFN	1432	478	CUU->UUU	Leu->Phe	TTCTTCATTATTGGACCTCG	C	TTCTTAATATTTTGACTCTT	0.916
ccmFN	1450	484	CUU->UUU	Leu->Phe	CGCTTCTTAATATTTTGACT	C	TTCCATGCTGTGTCTCAGGA	0.964
ccmFN	1454	485	CCA->CUA	Pro->Leu	TCTTAATATTTTGACTCTTC	C	ATGCTGTGTCTCAGGAACCT	0.991
ccmFN	1466	489	UCA->UUA	Ser->Leu	GACTCTTCCATGCTGTGTCT	C	AGGAACCTTTTCAATACGGT	1
ccmFN	1501	501	CCC->UCC	Pro->Ser	TACGGTCCGGATTGCTAGCT	C	CCGTTCATAGTTCTGCTACA	0.999
ccmFN	1514	505	UCU->UUU	Ser->Phe	GCTAGCTCCCGTTCATAGTT	C	TGCTACAGACGATACACGAG	1
ccmFN	1549	517	CGG->UGG	Arg->Trp	CACGAGGAAGATTTTTATGG	C	GGTTCTTCCTTCTAATTACA	0.962
cob	178	60	CAC->UAC	His->Tyr	GCGTTTTTTTAGCTATGCAT	C	ACACACCTCATGTGGATCTA	0.999
cob	286	96	CUC->UUC	Leu->Phe	CTAATGGGGCAAGTATGTTT	C	TCATTGTGGTTCACCTTCAT	0.999
cob	298	100	CAC->UAC	His->Tyr	GTATGTTTCTCATTGTGGTT	C	ACCTTCATATTTTTCGTGGT	0.999
cob	419	140	CCA->CUA	Pro->Leu	AGCTTTTATAGGATACGTAC	C	ACCTTGGGGTCAGATGAGCT	1
cob	564	188	CUC->CUU	Leu->Leu	TTAAATCGTTTTTTTAGTCT	C	CATCATTTACTCCCCCTTAT	0.999
cob	568	190	CAU->UAU	His->Tyr	ATCGTTTTTTTAGTCTCCAT	C	ATTTACTCCCCCTTATTTTA	0.993
cob	580	194	CUU->UUU	Leu->Phe	GTCTCCATCATTTACTCCCC	C	TTATTTTAGCAGGCGCCAGT	0.989
cob	680	227	UCU->UUU	Ser->Phe	TGAGATGGATAAAATTGCTT	C	TTACCCTTATTTTTATGTAA	1
cob	715	239	CGG->UGG	Arg->Trp	ATGTAAAGGATCTTGTAGGT	C	GGGTAGCTTCTGCTATCTTT	0.995
cob	725	242	UCU->UUU	Ser->Phe	TCTTGTAGGTCGGGTAGCTT	C	TGCTATCTTTTTTTCCATTT	0.997
cob	808	270	CCC->UCC	Pro->Ser	ATATACCTGCTAATCCGATG	C	CCACCCCGCCTCATATTGTG	1
cob	853	285	CAU->UAU	His->Tyr	AATGGTATTTCCTACCGATC	C	ATGCCATTCTTCGCAGTATA	0.998
cob	908	303	CCA->CUA	Pro->Leu	AGGTGTAGCCGCAATAGCAC	C	AGTTTTTATATCTCTCTTGG	0.993
cob	982	328	CAC->UAC	His->Tyr	GTTCAAGTTTTCGACCGATT	C	ACCAAGGAATATTTTGGTTG	0.986
cob	1124	375	CCG->CUG	Pro->Leu	CTTTGCCATAACGCCCATTC	C	GGGACGAGTTGGAAGAGGAA	0.993
cox1	15	5	GUC->GUU	Val->Val	AAAAAAATGACAAATCTGGT	C	CGATGGCTCTTCTCCACTAA	0.998
cox1	1402	468	CGU->UGU	Arg->Cys	ATATATCCGTAGTTGGGATT	C	GTCGTTTCTTCGTAGTTGTC	0.999
cox1	1405	469	CGU->UGU	Arg->Cys	TATCCGTAGTTGGGATTCGT	C	GTTTCTTCGTAGTTGTCGCA	0.999
cox1	1433	478	UCA->UUA	Ser->Leu	CGTAGTTGTCGCAATCACTT	C	AAGCAGTGGAAAGAACAAAA	0.992
cox1	1489	497	CCA->UCA	Pro->Ser	CTTGGGCTGTTGAACAGAAT	C	CAACCACACTAGAATGGTTG	0.998
cox2	14	5	UCA->UUA	Ser->Leu	AATTCCAATGATTCTTCGTT	C	ATTAGAATGTCGATTCCTCA	0.952
cox2	77	26	UCU->UUU	Ser->Phe	GGAACCATGGCAATTAGGAT	C	TCAAGACGCAGCAACACCTA	1
cox2	167	56	UCA->UUA	Ser->Leu	TCTGATTTTGGTTTTCGTAT	C	ACGGATGTTGGTTCGCGCTT	0.984
cox2	169	57	CGG->UGG	Arg->Trp	TGATTTTGGTTTTCGTATCA	C	GGATGTTGGTTCGCGCTTTA	0.997
cox2	259	87	CGG->UGG	Arg->Trp	GAACTACTATCGAAATTATT	C	GGACCATTTTTCCTAGTGTC	0.975
cox2	284	95	CCA->CUA	Pro->Leu	CATTTTTCCTAGTGTCATTC	C	ATTGTTCATTGCTATACCAT	0.996
cox2	385	129	CGG->UGG	Arg->Trp	CTATTGGACATCAATGGTAT	C	GGACTTATGAGTATTCGGAC	0.999
cox2	449	150	ACG->AUG	Thr->Met	ACTCACTTTTGACAGTTATA	C	GATTCCAGAAGATGATCCAG	0.999
cox2	467	156	CCA->CUA	Pro->Leu	TACGATTCCAGAAGATGATC	C	AGAATTGGGTCAATCACGTT	1
cox2	482	161	UCA->UUA	Ser->Leu	TGATCCAGAATTGGGTCAAT	C	ACGTTTATTAGAAGTTGACA	0.999
cox2	550	184	CCC->UCC	Pro->Ser	ATCTACGTATGATTGTAACA	C	CCGCTGATGTACCTCATAGT	1
cox2	563	188	CCU->CUU	Pro->Leu	TGTAACACCCGCTGATGTAC	C	TCATAGTTGGGCTGTACCTT	0.992
cox2	587	196	UCA->UUA	Ser->Leu	TAGTTGGGCTGTACCTTCCT	C	AGGTGTCAAATGTGATGCTG	1
cox2	620	207	UCA->UUA	Ser->Leu	TGATGCTGTACCTGGTCGTT	C	AAATCTTACCTCCATCTCGG	0.997
cox2	638	213	UCG->UUG	Ser->Leu	TTCAAATCTTACCTCCATCT	C	GGTACAACGAGAAGGAGTTT	0.995
cox2	704	235	ACG->AUG	Thr->Met	TGGAACTAATCATGCCTTTA	C	GCCTATCGTCGTAGAAGCAG	0.994
cox3	245	82	CCU->CUU	Pro->Leu	AAAAGCTGTACAATTAGGAC	C	TCGATATGGTTCTATTCTCT	0.999
cox3	257	86	UCU->UUU	Ser->Phe	ATTAGGACCTCGATATGGTT	C	TATTCTCTTCATAGTCTCGG	0.993
cox3	289	97	CUU->UUU	Leu->Phe	TAGTCTCGGAGGTTATGTTC	C	TTTTTGCTTTTTTTTGGGCT	0.999
cox3	311	104	UCU->UUU	Ser->Phe	TTTTGCTTTTTTTTGGGCTT	C	TTCTCATTCTTCTTTGGCAC	0.999
cox3	314	105	UCU->UUU	Ser->Phe	TGCTTTTTTTTGGGCTTCTT	C	TCATTCTTCTTTGGCACCTA	0.999
cox3	413	138	CCU->CUU	Pro->Leu	AATCCCTCTTCTTAATACCC	C	TATTCTCCCTTCATCCGGAG	0.991
cox3	422	141	CCU->CUU	Pro->Leu	TCTTAATACCCCTATTCTCC	C	TTCATCCGGAGCTGCCGTAA	0.993
cox3	512	171	UCA->UUA	Ser->Leu	CGCTTTAGTAGCAACCGTTT	C	ACTGGCTCTAGTATCCACTG	0.999
cox3	527	176	UCC->UUC	Ser->Phe	CGTTTCACTGGCTCTAGTAT	C	CACTGGCTTTCAAGGAATGG	1
cox3	566	189	UCC->UUC	Ser->Phe	GGAATATTACCAAGCACCCT	C	CACTATTTCGGATAGTATTT	1
cox3	754	252	CGG->UGG	Arg->Trp	GGCATTTTGTAGACGTGGTT	C	GGTTATTCCCATTTGTCTCT	1
cox3	764	255	CCA->CUA	Pro->Leu	AGACGTGGTTCGGTTATTCC	C	ATTTGTCTCTATCTATTGGT	1
matR	26	9	CCC->CUC	Pro->Leu	AGAGGCGATCAGAATGGTAC	C	CGAATCCATTTACGATCCCG	1
matR	32	11	UCC->UUC	Ser->Phe	GATCAGAATGGTACCCGAAT	C	CATTTACGATCCCGAGTTTC	0.908
matR	235	79	CCC->UCC	Pro->Ser	ACGATTCCAAGTTCTTTTAC	C	CCACTCAGAAACAGTTTTCC	0.977
matR	1070	357	CCC->CUC	Pro->Leu	ACGGAGTACGGTAGAATTTC	C	CGGTACGGTCATTCGGGAAG	0.999
matR	1685	562	UCC->UUC	Ser->Phe	CAGAGACATAGTAAATTGGT	C	CGCGGGCATCGCGATAAGTC	0.989
matR	1706	569	CCU->CUU	Pro->Leu	CGCGGGCATCGCGATAAGTC	C	TCTGTCCTACTACAGGTGCT	1
matR	1740	580	UAC->UAU	Tyr->Tyr	AGGTGCTGCGACAACCTTTA	C	CAAGTCCGAACGATTGTCAA	0.978
matR	1832	611	CCA->CUA	Pro->Leu	TTCGGCGCGGAATATAATCC	C	AAAGTACCCCAAAGACTCAA	0.996
matR	1840	614	CCC->UCC	Pro->Ser	GGAATATAATCCCAAAGTAC	C	CCAAAGACTCAAATATAGTC	1
matR	1850	617	UCA->UUA	Ser->Leu	CCCAAAGTACCCCAAAGACT	C	AAATATAGTCAATCAAGAAG	0.998
mttB	43	15	CCG->UUG	Pro->Leu	TCATTGAATGGAATTTCGCA	C	CGGAAACTTTTCTAGGAGAA	0.989
mttB	44	15	CCG->UUG	Pro->Leu	CATTGAATGGAATTTCGCAC	C	GGAAACTTTTCTAGGAGAAG	0.914
mttB	77	26	UCC->UUC	Ser->Phe	AGGAGAAGTTCGAATCCGTT	C	CGTTCGGATATTGATCGGTC	0.946
mttB	82	28	CGG->UGG	Arg->Trp	AAGTTCGAATCCGTTCCGTT	C	GGATATTGATCGGTCTTGGT	0.987
mttB	118	40	CGU->UGU	Arg->Cys	TTGGTTTGACATGGTTTACG	C	GTTACTGGTTCCCGGAAGAG	0.999
mttB	130	44	CCG->UCG	Pro->Ser	GGTTTACGCGTTACTGGTTC	C	CGGAAGAGTCAATTTCTCCA	0.999
mttB	140	47	UCA->UUA	Ser->Leu	TTACTGGTTCCCGGAAGAGT	C	AATTTCTCCATTAGCTAAAC	0.998
mttB	149	50	CCA->CUA	Pro->Leu	CCCGGAAGAGTCAATTTCTC	C	ATTAGCTAAACCCTTTCTTA	0.92
mttB	196	66	CGU->UGU	Arg->Cys	CTTTGGACTCGTATTTTGTT	C	GTACACAATCAACGGAGGCC	0.998
mttB	206	69	UCA->UUA	Ser->Leu	GTATTTTGTTCGTACACAAT	C	AACGGAGGCCCCCCCGACAT	1
mttB	218	73	CCC->CUC	Pro->Leu	TACACAATCAACGGAGGCCC	C	CCCGACATATGTTGCAACGT	0.997
mttB	220	74	CCG->UCG	Pro->Ser	CACAATCAACGGAGGCCCCC	C	CGACATATGTTGCAACGTCT	0.999
mttB	280	94	CAU->UAU	His->Tyr	TCGTCTTTCCCTTAATAAGT	C	ATCAAATTTGGTGCTTTTCG	0.989
mttB	299	100	UCG->UUG	Ser->Leu	TCATCAAATTTGGTGCTTTT	C	GATCCCCAGTTGCTATGGGG	0.997
mttB	346	116	CUC->UUC	Leu->Phe	GGCAGAAATACAATAGATTC	C	TCCATTTAAGTGGTTCTCGC	0.983
mttB	349	117	CAU->UAU	His->Tyr	AGAAATACAATAGATTCCTC	C	ATTTAAGTGGTTCTCGCTTC	0.977
mttB	362	121	UCU->UUU	Ser->Phe	ATTCCTCCATTTAAGTGGTT	C	TCGCTTCTCCTTGTTCCTGT	0.933
mttB	364	122	CGC->UGC	Arg->Cys	TCCTCCATTTAAGTGGTTCT	C	GCTTCTCCTTGTTCCTGTTC	0.999
mttB	391	131	CCU->UUU	Pro->Phe	CCTTGTTCCTGTTCCTAACT	C	CTCCCCGGGTAGTTCCCAAT	0.948
mttB	392	131	CCU->UUU	Pro->Phe	CTTGTTCCTGTTCCTAACTC	C	TCCCCGGGTAGTTCCCAATG	0.998
mttB	394	132	CCC->UCC	Pro->Ser	TGTTCCTGTTCCTAACTCCT	C	CCCGGGTAGTTCCCAATGTT	0.99
mttB	397	133	CGG->UGG	Arg->Trp	TCCTGTTCCTAACTCCTCCC	C	GGGTAGTTCCCAATGTTTGG	0.995
mttB	425	142	CCA->CUA	Pro->Leu	TCCCAATGTTTGGCACTTTC	C	ATACTTCGTGGGTGCAACAT	0.999
mttB	523	175	CCA->UCA	Pro->Ser	CTGTTCGTATTTTGTTCATT	C	CATCGGTATGCTCCCAGGTA	0.998
mttB	566	189	CCA->CUA	Pro->Leu	TGTAATTGTGATCTGTTTGC	C	AGAACCAAGGGGTCTTTCTG	0.999
mttB	572	191	CCA->CUA	Pro->Leu	TGTGATCTGTTTGCCAGAAC	C	AAGGGGTCTTTCTGTGGAAA	0.998
mttB	628	210	CCG->UCG	Pro->Ser	GTCGTTTTTTGATGGTTTTT	C	CGCTTATCACAGCAGCTCTT	0.992
mttB	678	226	AUC->AUU	Ile->Ile	CCGGATATCTGGTGCCAAAT	C	GTCGCCCCTTTCCTTATATA	0.962
mttB	691	231	CUU->UUU	Leu->Phe	GCCAAATCGTCGCCCCTTTC	C	TTATATATTCGATAATCGAG	0.952
nad1	2	1	ACG->AUG	Thr->Met	AGTGAATAGAAAATCTAAAA	C	GTACATAGCTGTTCCAGCGG	0.983
nad1	215	72	UCC->UUC	Ser->Phe	ACCAAGTAGTGCTAATTTCT	C	CCTTTTTAGAATGGCTCCAG	1
nad1	307	103	CCG->UUG	Pro->Leu	ATGGTATGGTATTGTCAGAT	C	CGAACATAGGGCTACTTTAT	0.995
nad1	308	103	CCG->UUG	Pro->Leu	TGGTATGGTATTGTCAGATC	C	GAACATAGGGCTACTTTATT	1
nad1	490	164	CCC->UCU	Pro->Ser	CTGTACTAATATGTGTAGGT	C	CCTGTAATTCGAGTGAGATT	1
nad1	492	164	CCC->UCU	Pro->Ser	GTACTAATATGTGTAGGTCC	C	TGTAATTCGAGTGAGATTGT	0.987
nad1	500	167	UCG->UUG	Ser->Leu	ATGTGTAGGTCCCTGTAATT	C	GAGTGAGATTGTCATGGCGC	1
nad1	536	179	UCC->UUU	Ser->Phe	GGCGCAAAAGCAGATATGGT	C	CGGTATTCCCTTGTTCCCCG	0.997
nad1	537	179	UCC->UUU	Ser->Phe	GCGCAAAAGCAGATATGGTC	C	GGTATTCCCTTGTTCCCCGT	0.988
nad1	555	185	CCC->CCU	Pro->Pro	TCCGGTATTCCCTTGTTCCC	C	GTATTGGTTATGTTCTTTAT	0.996
nad1	577	193	CCU->UCU	Pro->Ser	TATTGGTTATGTTCTTTATT	C	CTCGTCTAGCAGAAACTAAT	1
nad1	580	194	CGU->UGU	Arg->Cys	TGGTTATGTTCTTTATTCCT	C	GTCTAGCAGAAACTAATCGA	1
nad1	608	203	UCU->UUU	Ser->Phe	AGAAACTAATCGAGCTCCGT	C	TGATCTCCCAGAAGCGGAAG	1
nad1	635	212	UCA->UUA	Ser->Leu	CCCAGAAGCGGAAGCGGAAT	C	AGTTGCAGGCTATAATGTAG	0.996
nad1	674	225	UCU->UUU	Ser->Phe	AGAATATTCTTCAATGGGGT	C	TGCTCTTTTTTTTTTGGGAG	1
nad1	734	245	UCG->UUG	Ser->Leu	AATGAGCGGTCTATGCACAT	C	GCTCTTTCCAGGAGGTTGGC	0.995
nad1	743	248	CCA->CUA	Pro->Leu	TCTATGCACATCGCTCTTTC	C	AGGAGGTTGGCCGCCTATCC	0.999
nad1	755	252	CCG->CUG	Pro->Leu	GCTCTTTCCAGGAGGTTGGC	C	GCCTATCCTAGATCTTCCCA	0.996
nad1	779	260	UCC->UUC	Ser->Phe	TATCCTAGATCTTCCCATTT	C	CAAGAAGATCCCTTGTTCGA	0.939
nad1	823	275	CUU->UUU	Leu->Phe	GGTTTAGTATCAAGGTTCTT	C	TTTTTCTGTTTCTATATATA	0.951
nad1	898	300	CGG->UGG	Arg->Trp	ATCAATTAATGGGACTTGGC	C	GGAAAGTGTTCTTGCCTCTA	0.999
nad1	928	310	CGG->UGG	Arg->Trp	TCTTGCCTCTATCATTAGCT	C	GGGTAGTCCCCGTTTCAGGT	0.997
nad1	937	313	CCC->UCC	Pro->Ser	TATCATTAGCTCGGGTAGTC	C	CCGTTTCAGGTGTTTCAGTC	0.989
nad1	953	318	UCA->UUA	Ser->Leu	AGTCCCCGTTTCAGGTGTTT	C	AGTCACCTTTCGATGGCTCC	0.986
nad2	26	9	UCC->UUC	Ser->Phe	CAATCTTTTTTTAGCGGTTT	C	CCCAGAGATCTTTCTCATTA	0.997
nad2	308	103	UCU->UUU	Ser->Phe	CATTTCGATGTGTTTCGATT	C	TTTCGAAAAAGAGAGGTTTG	0.987
nad2	356	119	CCA->CUA	Pro->Leu	TGAATTCATTGTATTAATTC	C	ACTTCCTACTCGCAGTATGC	0.995
nad2	361	121	CCU->UCU	Pro->Ser	TCATTGTATTAATTCCACTT	C	CTACTCGCAGTATGCTCTTA	0.998
nad2	367	123	CGC->UGC	Arg->Cys	TATTAATTCCACTTCCTACT	C	GCAGTATGCTCTTAATGATC	0.954
nad2	388	130	CCG->UCG	Pro->Ser	GCAGTATGCTCTTAATGATC	C	CGGCTCATGATTTAATTGCC	0.994
nad2	394	132	CAU->UAU	His->Tyr	TGCTCTTAATGATCCCGGCT	C	ATGATTTAATTGCCATGTAT	0.998
nad2	497	166	UCA->UUA	Ser->Leu	ATTTTCCACGGAAGCCGGCT	C	AAAATATTTGATCTTAGGTG	0.998
nad2	523	175	CCC->UCC	Pro->Ser	ATTTGATCTTAGGTGCATTT	C	CCTCTGGAATATTATTGTTC	0.993
nad2	543	181	UUC->UUU	Phe->Phe	CCCTCTGGAATATTATTGTT	C	GGTTGTTCCATGATCTATGG	0.975
nad2	677	226	UCC->UUC	Ser->Phe	TCTTTTTATCGCTGTAGGAT	C	CCTATTCAAGATTACTGCAG	0.985
nad2	788	263	UCU->UUU	Ser->Phe	TGCGCCTAAAATCTCTATTT	C	TGCAAATATGTCACGTGTTT	0.973
nad2	800	267	UCA->UUA	Ser->Leu	CTCTATTTCTGCAAATATGT	C	ACGTGTTTCTATTGTTGCTT	0.99
nad2	809	270	UCU->UUU	Ser->Phe	TGCAAATATGTCACGTGTTT	C	TATTGTTGCTTCCTATGGGG	0.999
nad2	920	307	CCU->CUU	Pro->Leu	CCAAACGAAAGTAAAAAGAC	C	TCTAGCTCATAGTTCGATTG	0.993
nad2	928	310	CAU->UAU	His->Tyr	AAGTAAAAAGACCTCTAGCT	C	ATAGTTCGATTGGACATGTA	0.997
nad2	958	320	CGU->UGU	Arg->Cys	TTGGACATGTAGGTTATATT	C	GTACTGGTTTCTCATGTGGA	1
nad2	962	321	ACU->AUU	Thr->Ile	ACATGTAGGTTATATTCGTA	C	TGGTTTCTCATGTGGAACCA	0.997
nad2	1028	343	UCA->UUA	Ser->Leu	TGGTATATTTATTTATGCAT	C	AATGACGATAGATGCATTCG	0.999
nad2	1057	353	CCA->UUA	Pro->Leu	TAGATGCATTCGCCATAGTT	C	CAGCATTACGGCAAACCCGT	0.996
nad2	1058	353	CCA->UUA	Pro->Leu	AGATGCATTCGCCATAGTTC	C	AGCATTACGGCAAACCCGTG	0.995
nad2	1246	416	CCA->UCA	Pro->Ser	GTGGGGCTTACTTCCTAGCC	C	CAGTGGGAGTAGTGACTAGC	0.995
nad2	1276	426	CGU->UGU	Arg->Cys	TAGTGACTAGCGTTATAGGT	C	GTTTTTATTATATACGCTTA	1
nad2	1298	433	GCG->GUG	Ala->Val	TTTTTATTATATACGCTTAG	C	GAAAAGAATGTTTTTTGATA	1
nad2	1400	467	UCA->UUA	Ser->Leu	GACTTCCTCTTTCATTACTT	C	ATCCTTTCCATATCCCTCTC	0.99
nad2	1403	468	UCC->UUC	Ser->Phe	TTCCTCTTTCATTACTTCAT	C	CTTTCCATATCCCTCTCCCT	0.99
nad2	1408	470	CCA->UUA	Pro->Leu	CTTTCATTACTTCATCCTTT	C	CATATCCCTCTCCCTTGTTC	0.993
nad2	1409	470	CCA->UUA	Pro->Leu	TTTCATTACTTCATCCTTTC	C	ATATCCCTCTCCCTTGTTCG	0.994
nad2	1416	472	CCC->CCU	Pro->Pro	ACTTCATCCTTTCCATATCC	C	TCTCCCTTGTTCGATCTTAC	0.954
nad2	1457	486	UCA->UUA	Ser->Leu	TCATCAAATGGCACTCAGTT	C	ATATCTGTAAATTCGATCAT	0.996
nad3	5	2	UCG->UUG	Ser->Leu	GAAGTGGGCTTTGGTGATGT	C	GGAATTTGCACCTATTTGTA	0.996
nad3	44	15	CCG->CUG	Pro->Leu	TATCTATTTAGTGATCAGTC	C	GCTAGTTTCTTTGATTCCAC	0.999
nad3	61	21	CCA->UUA	Pro->Leu	GTCCGCTAGTTTCTTTGATT	C	CACTCGGTGTTCCTTTTCCA	0.981
nad3	62	21	CCA->UUA	Pro->Leu	TCCGCTAGTTTCTTTGATTC	C	ACTCGGTGTTCCTTTTCCAT	0.999
nad3	80	27	CCA->CUA	Pro->Leu	TCCACTCGGTGTTCCTTTTC	C	ATTTGCTTCCAATAGTTCGA	1
nad3	137	46	UCC->UUC	Ser->Phe	GTCGGCCTACGAATGTGGTT	C	CGATCCCTCCGGTGATGCCA	1
nad3	146	49	UCC->UUC	Ser->Phe	CGAATGTGGTTCCGATCCCT	C	CGGTGATGCCAGAAGTCGTT	0.998
nad3	185	62	CCG->CUG	Pro->Leu	TTTCGATATACGATTTTATC	C	GGTTCCTATTTTATTTATTA	0.998
nad3	190	64	CCU->UCU	Pro->Ser	ATATACGATTTTATCCGGTT	C	CTATTTTATTTATTATCCCT	1
nad3	208	70	CCU->UUU	Pro->Phe	TTCCTATTTTATTTATTATC	C	CTGATCCGGAAGTCACCTTT	0.997
nad3	209	70	CCU->UUU	Pro->Phe	TCCTATTTTATTTATTATCC	C	TGATCCGGAAGTCACCTTTT	0.999
nad3	215	72	CCG->CUG	Pro->Leu	TTTATTTATTATCCCTGATC	C	GGAAGTCACCTTTTCTTTTC	0.994
nad3	230	77	UCU->UUU	Ser->Phe	TGATCCGGAAGTCACCTTTT	C	TTTTCCTTGGGCAGTACCTC	0.999
nad3	247	83	CCU->UCU	Pro->Ser	TTTCTTTTCCTTGGGCAGTA	C	CTCCTAACAAGATTGATCTG	0.978
nad3	251	84	CCU->CUU	Pro->Leu	TTTTCCTTGGGCAGTACCTC	C	TAACAAGATTGATCTGTTTG	0.989
nad3	275	92	UCU->UUU	Ser->Phe	CAAGATTGATCTGTTTGGAT	C	TTGGTCCATGATGGCCTTTT	0.995
nad3	317	106	UCU->UUU	Ser->Phe	ATTGATTTTGACGATTGGAT	C	TCTCTATGAATGGAAAAGGG	1
nad3	344	115	UCG->UUG	Ser->Leu	TGAATGGAAAAGGGGTGCTT	C	GGATCGGGAGTAACCACTAG	0.999
nad3	349	117	CGG->UGG	Arg->Trp	GGAAAAGGGGTGCTTCGGAT	C	GGGAGTAACCACTAGTGAAA	0.997
nad4	44	15	CCU->CUU	Pro->Leu	CTATTTCGATCTAAGTGGTC	C	TATTCTCTGTCCCGTGCTAG	0.974
nad4	74	25	ACU->AUU	Thr->Ile	TCCCGTGCTAGGAAGCATTA	C	TCCTCTTTTCATTCCAAATT	0.997
nad4	77	26	CCU->CUU	Pro->Leu	CGTGCTAGGAAGCATTACTC	C	TCTTTTCATTCCAAATTCTT	0.995
nad4	154	52	CCC->UCC	Pro->Ser	CTCTTATTACTTTTTTGTAT	C	CCCCTGTTCCTCGGATACAA	0.999
nad4	158	53	CCU->CUU	Pro->Leu	TATTACTTTTTTGTATCCCC	C	TGTTCCTCGGATACAATTCG	0.997
nad4	164	55	CCU->CUU	Pro->Leu	TTTTTTGTATCCCCCTGTTC	C	TCGGATACAATTCGATCCTT	0.994
nad4	166	56	CGG->UGG	Arg->Trp	TTTTGTATCCCCCTGTTCCT	C	GGATACAATTCGATCCTTCT	1
nad4	197	66	UCU->UUU	Ser->Phe	CGATCCTTCTACGGCCAATT	C	TCAATTTGTGGAAAGCCTTC	0.992
nad4	317	106	UCA->UUA	Ser->Leu	TCTGATCCCTATTTGCATTT	C	AGTGGGTTGGTCTGGTATGA	0.999
nad4	362	121	ACA->AUA	Thr->Ile	TTTTGGGAAAGAGTATATTA	C	AGCATTTCTAATTCGTGAAT	0.999
nad4	376	126	CGU->UGU	Arg->Cys	ATATTACAGCATTTCTAATT	C	GTGAATTTCTAATGATCGCC	0.995
nad4	401	134	UCC->UUC	Ser->Phe	ATTTCTAATGATCGCCGTGT	C	CTGCATGCTGGATCCTCTAC	1
nad4	416	139	CCU->CUU	Pro->Leu	CGTGTCCTGCATGCTGGATC	C	TCTACTATTCTATGTTCTTT	0.997
nad4	433	145	CUU->UUU	Leu->Phe	ATCCTCTACTATTCTATGTT	C	TTTCCGAAAGCGTGCCAATC	0.999
nad4	437	146	UCC->UUC	Ser->Phe	TCTACTATTCTATGTTCTTT	C	CGAAAGCGTGCCAATCCCTA	0.997
nad4	449	150	CCA->CUA	Pro->Leu	TGTTCTTTCCGAAAGCGTGC	C	AATCCCTATGTTCATCATTA	0.996
nad4	977	326	CCG->CUG	Pro->Leu	GACTATTGGTATGTTTAGTC	C	GAACATACAGGGAATTGGAG	1
nad4	1373	458	UCC->UUC	Ser->Phe	TCTAAATGGCAGAGAAGTTT	C	CATATTTCTACCTTTTCTTG	0.998
nad4	1405	469	CGG->UGG	Arg->Trp	CTTTTCTTGTTGGAGTTGTT	C	GGATGGGTGTTCACCCCAAA	0.999
nad4	1417	473	CAC->UAC	His->Tyr	GAGTTGTTCGGATGGGTGTT	C	ACCCCAAAGTGTTCCCGGAC	0.999
nad4	1433	478	CCG->CUG	Pro->Leu	TGTTCACCCCAAAGTGTTCC	C	GGACTGCATGCATACATCCG	0.998
nad4L	2	1	ACG->AUG	Thr->Met	GACATTCCATGTTTCCGAAA	C	GGATCCTATAAAATATTTCA	0.993
nad4L	41	14	UCU->UUU	Ser->Phe	CACTTTTTCTATGATCATCT	C	TATTTTAGGTATTCGGGGAA	1
nad4L	55	19	CGG->UGG	Arg->Trp	TCATCTCTATTTTAGGTATT	C	GGGGAATCCTCCTTAATAGA	0.998
nad4L	95	32	UCA->UUA	Ser->Leu	ACGAAATATTCTTATTATGT	C	AATGCCAATTGAATCAATGT	1
nad4L	100	34	CCA->UCA	Pro->Ser	ATATTCTTATTATGTCAATG	C	CAATTGAATCAATGTTATTA	1
nad4L	110	37	UCA->UUA	Ser->Leu	TATGTCAATGCCAATTGAAT	C	AATGTTATTAGCTGTCAATT	1
nad4L	179	60	UCA->UUA	Ser->Leu	GGATGATATGATGGGTCAAT	C	ATTTGCTTCATTAGTTCCAA	1
nad4L	188	63	UCA->UUA	Ser->Leu	GATGGGTCAATCATTTGCTT	C	ATTAGTTCCAACAGTGGCAG	0.997
nad4L	197	66	CCA->CUA	Pro->Leu	ATCATTTGCTTCATTAGTTC	C	AACAGTGGCAGCTGCGGAAT	0.996
nad5	1490	497	CCC->CUC	Pro->Leu	CAATTTTTGGGCCAATTCCC	C	CTTCGTACTACCAAAAAATG	0.999
nad5	1550	517	ACA->AUA	Thr->Ile	GTTTGCTGCTCCAACCATTA	C	AAAACTAATACCTATTCTGT	0.981
nad5	1580	527	UCA->UUA	Ser->Leu	ACCTATTCTGTTTAGTACTT	C	AGGTGCTTCTCTAGCGTATA	0.996
nad5	1589	530	UCU->UUU	Ser->Phe	GTTTAGTACTTCAGGTGCTT	C	TCTAGCGTATAATGTCAATC	0.987
nad5	1859	620	UCU->UUU	Ser->Phe	AAGTCAACTTCAAAGTGGAT	C	TGTTTATCATTATGCCTTTG	0.998
nad5	1895	632	UCA->UUA	Ser->Leu	CTTTGCAATGTTACTTGGTT	C	AACTCCATTTGTGACCTTTT	0.993
nad5	1901	634	CCA->CUA	Pro->Leu	AATGTTACTTGGTTCAACTC	C	ATTTGTGACCTTTTCTCGTA	0.998
nad5	1916	639	UCU->UUU	Ser->Phe	AACTCCATTTGTGACCTTTT	C	TCGTATGTGGGACTCTCTAT	0.998
nad5	1918	640	CGU->UGU	Arg->Cys	CTCCATTTGTGACCTTTTCT	C	GTATGTGGGACTCTCTATCT	0.997
nad5	1958	653	UCG->UUG	Ser->Leu	TTCTTGGGTAGATTCTAGAT	C	GTCTTTCATTTTGTTAGTGA	0.934
nad6	26	9	CCU->CUU	Pro->Leu	ACTTTCTGTTTTGTCGAGCC	C	TGCTTTGGTCTCTGGTTTGA	0.999
nad6	88	30	CCC->UUC	Pro->Phe	CGGTACATTCCGTTTTGTTT	C	CCATCCTAGTCTTTTGCGAC	0.998
nad6	89	30	CCC->UUC	Pro->Phe	GGTACATTCCGTTTTGTTTC	C	CATCCTAGTCTTTTGCGACA	1
nad6	146	49	UCC->UUC	Ser->Phe	TTTGTTAGGTCTCGACTTCT	C	CGCTATGATCTTCCCAGTAG	1
nad6	161	54	CCA->CUA	Pro->Leu	CTTCTCCGCTATGATCTTCC	C	AGTAGTTCATATAGGAGCTA	0.999
nad6	169	57	CAU->UAU	His->Tyr	CTATGATCTTCCCAGTAGTT	C	ATATAGGAGCTATTGCCGTT	0.999
nad6	191	64	UCA->UUA	Ser->Leu	TATAGGAGCTATTGCCGTTT	C	ATTCCTATTCGTGGTTATGA	1
nad6	446	149	UCC->UUC	Ser->Phe	TTTACTTTATACCTACTATT	C	CGTCTGGTTTTTGGTTTCTA	0.999
nad6	569	190	UCU->UUU	Ser->Phe	CCGACGAAATGCCTTGGATT	C	TAGGAGGACTATAATGAGGA	0.998
nad6	701	234	CCU->CUU	Pro->Leu	ATCTGATTATAGGGATTTCC	C	TGGTTTGGTTGATAATATCG	0.988
nad6	779	260	CCC->CUC	Pro->Leu	ATTTTTTGTTCACACTTTCC	C	CAGAGACATTATTATCCTAA	0.902
nad7	38	13	UCG->UUG	Ser->Leu	GCAAATCAAGAATTTCACTT	C	GAATTCCGGACCTCAACATC	0.996
nad7	44	15	UCC->UUU	Ser->Phe	CAAGAATTTCACTTCGAATT	C	CGGACCTCAACATCCTGCTG	0.998
nad7	45	15	UCC->UUU	Ser->Phe	AAGAATTTCACTTCGAATTC	C	GGACCTCAACATCCTGCTGC	0.996
nad7	77	26	UCA->UUA	Ser->Leu	TCCTGCTGCTCATGGTGTTT	C	ACGATCAGTATTGGAAATGA	0.991
nad7	83	28	UCA->UUA	Ser->Leu	TGCTCATGGTGTTTCACGAT	C	AGTATTGGAAATGAACGGAG	1
nad7	137	46	UCA->UUA	Ser->Leu	TGCGGAACCACATATTGGAT	C	ACTCCATAGAGGGACTGAGA	0.999
nad7	209	70	UCA->UUA	Ser->Leu	TTTACCTTATTTTGATCGTT	C	AGACTATGTTTCTACGATGG	0.996
nad7	224	75	ACG->AUG	Thr->Met	TCGTTCAGACTATGTTTCTA	C	GATGGCCCAAGAACACGCTC	1
nad7	244	82	CAU->UAU	His->Tyr	CGATGGCCCAAGAACACGCT	C	ATTCTTCAGCCGTAGAGAGA	0.999
nad7	251	84	UCA->UUA	Ser->Leu	CCAAGAACACGCTCATTCTT	C	AGCCGTAGAGAGACTTTTGA	0.993
nad7	335	112	UCA->UUA	Ser->Leu	CTGTGAAATAACTCGAATTT	C	AAATCATTCACTTGCTTCAA	0.994
nad7	344	115	UCA->UUA	Ser->Leu	AACTCGAATTTCAAATCATT	C	ACTTGCTTCAACTACTCATG	0.999
nad7	353	118	UCA->UUA	Ser->Leu	TTCAAATCATTCACTTGCTT	C	AACTACTCATGCTATGGATG	0.999
nad7	383	128	UCA->UUA	Ser->Leu	TGCTATGGATGTGGGAGCAT	C	AACTCCGTTCCTTTGGGCTT	1
nad7	445	149	CCG->UCG	Pro->Ser	TGGAATTCTATGAAAGAGTC	C	CGGGAGCCAGGATGCATGCC	1
nad7	533	178	UCC->UUC	Ser->Phe	ATGTCGAGATATTGATTCCT	C	CACACAACAATTTGCTTCTC	0.998
nad7	578	193	UCA->UUA	Ser->Leu	CGACGAATTAGAAGAGATGT	C	AACCGGCAACCGTATCTGGA	1
nad7	679	227	CCU->UCU	Pro->Ser	GTGGTGTAATGTTAAGAGGT	C	CTGGGGTATGCTGGGATTCG	0.997
nad7	698	233	UCG->UUG	Ser->Leu	TCCTGGGGTATGCTGGGATT	C	GCGAAGAGCAGCACCTTACG	1
nad7	724	242	CAU->UAU	His->Tyr	GAGCAGCACCTTACGATGTT	C	ATGACCAATCGGATCTTGAC	1
nad7	734	245	UCG->UUG	Ser->Leu	TTACGATGTTCATGACCAAT	C	GGATCTTGACGTACCAGTAG	0.999
nad7	739	247	CUU->UUU	Leu->Phe	ATGTTCATGACCAATCGGAT	C	TTGACGTACCAGTAGGTACC	1
nad7	769	257	CGC->UGC	Arg->Cys	CAGTAGGTACCAGAGGAGAT	C	GCTATGATCGTTACTGTATT	1
nad7	836	279	CCU->CUU	Pro->Leu	TCGGATCATTGTGCAATGTC	C	TAATCAAATGCCTAGTGGCA	0.999
nad7	926	309	UCA->UUA	Ser->Leu	GAAACTATCCATGGAATCCT	C	AATTCACCATTTCGAACTTT	0.999
nad7	973	325	CCU->UCU	Pro->Ser	AAGGTTTTTCCGTACCAGCT	C	CTTCTACCTATACCGCAGTT	0.999
nad7	1088	363	UCA->UUA	Ser->Leu	AGCACCTGGCTTTGCCCATT	C	ACAAGGACTCGATTCTATGT	0.999
nad7	1103	368	UCU->UUU	Ser->Phe	CCATTCACAAGGACTCGATT	C	TATGTCCAAACATCACATGC	0.999
nad7	1124	375	CCA->CUA	Pro->Leu	TATGTCCAAACATCACATGC	C	AGCAGATGTAGTCACCATCA	0.999
nad9	14	5	UCC->UUC	Ser->Phe	TTCATTTATGGATAACCAAT	C	CATTTTCCAATATAGTTGGG	0.978
nad9	92	31	UCU->UUU	Ser->Phe	ATCGGAACATGGGAATAGAT	C	TTATACCAATACTGACTACC	0.998
nad9	113	38	CCA->CUA	Pro->Leu	TTATACCAATACTGACTACC	C	ATTTCCATTGTTGTGCTTTC	0.995
nad9	167	56	UCG->UUG	Ser->Leu	CTATACAAGGGTTCAAGTTT	C	GATCGATATTTGCGGAGTGG	0.998
nad9	190	64	CAU->UAU	His->Tyr	TCGATATTTGCGGAGTGGAT	C	ATCCCTCTCGAAAACGAAGA	0.993
nad9	223	75	CAU->UAU	His->Tyr	AACGAAGATTTGAAGTTGTC	C	ATAATTTACTGAGTACTCGG	0.999
nad9	298	100	CCG->UCG	Pro->Ser	ACGAAGTAACACGAATATCT	C	CGGTAGTCAGTCTATTTCCA	0.996
nad9	328	110	CGG->UGG	Arg->Trp	GTCTATTTCCATCAGCCGGC	C	GGTGGGAGCGAGAAGTATGG	0.999
nad9	356	119	UCU->UUU	Ser->Phe	GCGAGAAGTATGGGATATGT	C	TGGTGTTTCTTCCATCAATC	0.99
nad9	368	123	UCC->UUC	Ser->Phe	GGATATGTCTGGTGTTTCTT	C	CATCAATCATCCGGATTTAC	0.998
nad9	398	133	UCA->UUA	Ser->Leu	TCCGGATTTACGCCGTATAT	C	AACTGATTATGGTTTCGAGG	0.977
rpl16	61	21	CGC->UGC	Arg->Cys	AATGCAGATGTAGTAGGGGT	C	GCGAACCGGATGGTACACAA	0.998
rpl16	104	35	ACC->AUU	Thr->Ile	TGGTTTTGGAAGATATGGCA	C	CAAAAGTAGTAGAGCTGGTC	0.999
rpl16	105	35	ACC->AUU	Thr->Ile	GGTTTTGGAAGATATGGCAC	C	AAAAGTAGTAGAGCTGGTCG	0.99
rpl16	164	55	ACA->AUA	Thr->Ile	TGAAGCAGCGCGTCGGGCTA	C	AATCGGACAATTCCATCGTG	1
rpl16	321	107	UCC->UCU	Ser->Ser	GGTTGGATTGCTCGTGTGTC	C	ACGGGACAAATCCCATTTGA	0.903
rpl16	335	112	CCA->CUA	Pro->Leu	TGTGTCCACGGGACAAATCC	C	ATTTGAAATGGATGGTGTGA	0.999
rpl16	401	134	CCA->CUA	Pro->Leu	TAGATTAGCGGCGCATAAAC	C	ATGTTCGTCAACCAAGTTTG	0.998
rpl16	407	136	UCG->UUG	Ser->Leu	AGCGGCGCATAAACCATGTT	C	GTCAACCAAGTTTGTTCAGT	0.992
rps1	71	24	UCA->UUA	Ser->Leu	ATTATGTAGTGGAAACGCCT	C	ACAATCTTCTGTTTTACGCT	0.976
rps1	215	72	UCC->UUC	Ser->Phe	GTTTGAGAATAAGGTGGGAT	C	CAAGAATGTAGTGGCTGGTG	0.963
rps12	71	24	UCG->UUG	Ser->Leu	CACGGACCGTACTCGAGCTT	C	GGATCAATGTCCCCAGAAGC	1
rps12	196	66	CAC->UAC	His->Tyr	ATCGACATGATATATTTGCT	C	ACATTCCAGGCGAAGGTCAT	0.999
rps12	221	74	UCG->UUG	Ser->Leu	TCCAGGCGAAGGTCATAATT	C	GCAGGAACATTCTATAGTCT	0.999
rps12	269	90	UCG->UUG	Ser->Leu	AGGAGGTAGAGTGAAAGATT	C	GCCAGGTGTGAAATCCCATC	0.995
rps12	284	95	UCC->UUC	Ser->Phe	AGATTCGCCAGGTGTGAAAT	C	CCATCGTATTCGAGGAGTCA	0.998
rps12	289	97	CGU->UGU	Arg->Cys	CGCCAGGTGTGAAATCCCAT	C	GTATTCGAGGAGTCAAGGAT	1
rps13	5	2	UCA->UUA	Ser->Leu	AAGAGAAGGATAAAGAATGT	C	ATATATCTCAGGAGCTAGAT	0.986
rps13	26	9	UCA->UUA	Ser->Leu	ATATATCTCAGGAGCTAGAT	C	ACTTCCCGATGAACAAGTCA	0.985
rps13	56	19	UCA->UUA	Ser->Leu	TGAACAAGTCAGAATTGCCT	C	AACAAAAATGGATGGAATTG	0.989
rps13	100	34	CGU->UGU	Arg->Cys	CGAAAAAAGCCATTCAGCTT	C	GTTATCGATTAGGTATCAGT	0.995
rps13	256	86	CGU->UGU	Arg->Cys	AACGATTAATTTCTATTTCT	C	GTTATCGTGGAATTCGTCAT	0.998
rps13	287	96	UCG->UUG	Ser->Leu	AATTCGTCATCAAGATGGAT	C	GCCATTACGCGGTCAACGAA	0.998
rps19	76	26	CUG->UUG	Leu->Leu	TAAAGAAGAACAGAGAAAGT	C	TGATGAGCAGGAAAATTTGG	0.921
rps19	116	39	UCG->UUG	Ser->Leu	GTCACGTAGATCTTCTATTT	C	GCCGGAATTCGTTGATTGCT	0.981
rps19	138	46	UCC->UCU	Ser->Ser	CCGGAATTCGTTGATTGCTC	C	GTACTCATTTACAATGGAAA	0.974
rps19	163	55	CCU->UUU	Pro->Phe	TCATTTACAATGGAAAAACT	C	CTGTTCGTTGTAAGATCACT	0.992
rps19	164	55	CCU->UUU	Pro->Phe	CATTTACAATGGAAAAACTC	C	TGTTCGTTGTAAGATCACTG	0.974
rps19	338	113	CCA->CUA	Pro->Leu	AATTTCGGTAATCCGAATCC	C	ATATAGCTCTTTTCTTCATA	0.928
rps3	58	20	CCA->UCA	Pro->Ser	ATCTGAATCGTAGTTCAGAT	C	CAAGTCGGTTCAGTGATTAT	0.996
rps3	64	22	CGG->UGG	Arg->Trp	ATCGTAGTTCAGATCCAAGT	C	GGTTCAGTGATTATTATTAT	0.999
rps3	69	23	UUC->UUU	Phe->Phe	AGTTCAGATCCAAGTCGGTT	C	AGTGATTATTATTATGGTAA	0.987
rps3	92	31	UCA->UUA	Ser->Leu	TGATTATTATTATGGTAAAT	C	ATTGTATCAAGATGTCAATC	0.994
rps3	704	235	UCG->UUG	Ser->Leu	GCGCCCCTCCTTGAATTATT	C	GGTCATGCAATACTTTTTTA	0.995
rps3	875	292	UCG->UUG	Ser->Leu	CGCTTTTTTTGTAGAAAGCT	C	GACCAGCGAGAAAAAGTGTT	0.972
rps3	1016	339	CCA->CUA	Pro->Leu	CGGTGCTACCTTTTTTTTTC	C	AAGGGATGGGGTTGGGGTGT	0.992
rps3	1573	525	CCU->UCU	Pro->Ser	ACCAGAAAATCGATTATGCT	C	CTGCGGAAGTATCTACTCGT	0.992
rps3	1604	535	UCA->UUA	Ser->Leu	ATCTACTCGTAACGGAATTT	C	AGGTGTCAAAGTGCGGATCT	0.996
rps3	1618	540	CGG->UGG	Arg->Trp	GAATTTCAGGTGTCAAAGTG	C	GGATCTCATATAGTCAAAAT	1
rps4	38	13	CCA->CUA	Pro->Leu	TAAAACGTGTCGTCTACTTC	C	AGGAAATGTTCGGAACAGAG	0.95
rps4	49	17	CGG->UGG	Arg->Trp	GTCTACTTCCAGGAAATGTT	C	GGAACAGAGAACTTTCTCTA	0.993
rps4	164	55	UCA->UUA	Ser->Leu	TCTAAACAGTAACATCAAAT	C	ACAAACTACACGAAAGTTGT	0.988
rps4	278	93	UCG->UUG	Ser->Leu	ACTCAATCAAGAAACAAGAT	C	GGACGTGATTCCGGTTCGTC	0.994
rps4	290	97	CCG->CUG	Pro->Leu	AACAAGATCGGACGTGATTC	C	GGTTCGTCTCCGTTTTAGTG	0.951
rps4	335	112	CCG->CUG	Pro->Leu	TCTTCCTCAAGCAAGGCAGC	C	GATAAGTCATCGAAGGGTTT	0.997
rps4	402	134	CAC->CAU	His->His	ACTCATTTGAAAGTTTCCCA	C	GGTGATCTAATATCTTTTAA	0.903
rps4	482	161	UCA->UUA	Ser->Leu	ATCTTTCTATATCGACATAT	C	AGTTGGAAAAATCATAGGCA	0.989
rps4	870	290	AUC->AUU	Ile->Ile	TTTACTAGGAAGATAAGAAT	C	AAAAGGATCGAACTACCTAC	0.982
rps4	899	300	UCG->UUG	Ser->Leu	CGAACTACCTACTCATTATT	C	GGAGGTGAATCATAGAACAC	0.995
rps4	910	304	CAU->UAU	His->Tyr	CTCATTATTCGGAGGTGAAT	C	ATAGAACACTAAAAGCTGTG	0.985
rps4	935	312	UCU->UUU	Ser->Phe	AACACTAAAAGCTGTGGTAT	C	TTATGGACCTAACATAGGTC	0.997
rps4	986	329	CCA->CUA	Pro->Leu	CGACATAAGATTGAAAGATC	C	AAACCTTCCTCTTCGGAGCG	0.991
rps4	995	332	CCU->CUU	Pro->Leu	ATTGAAAGATCCAAACCTTC	C	TCTTCGGAGCGGAAACGGAC	0.996
rps4	1000	334	CGG->UGG	Arg->Trp	AAGATCCAAACCTTCCTCTT	C	GGAGCGGAAACGGACGTGGC	0.995
rps7	220	74	CUU->UUU	Leu->Phe	CCTTAGCTATTCGTTGGATC	C	TTGGAGCAGCTTTCAAACGA	0.956
rps7	275	92	UCA->UUA	Ser->Leu	GATAAGCTTAGAGAAATGTT	C	ATTTGCTGAGATACTGGATG	0.996
sdh4	29	10	UCG->UUG	Ser->Leu	GGCATTTTGTAGACGTGGTT	C	GGTTATTCCCATTTGTCTCT	1
sdh4	39	13	CCC->CCU	Pro->Pro	AGACGTGGTTCGGTTATTCC	C	ATTTGTCTCTATCTATTGGT	1
